# Supplementary material for: The Genomic Architecture of Adaptation to Larval Malnutrition Points to a Trade-off with Adult Starvation Resistance in Drosophila
Source: Mol Biol Evol. 2021 Mar 2;38(7):2732–49. doi: 10.1093/molbev/msab061 (PMC8233504; doi:10.1093/molbev/msab061)
Supplement: msab061_Supplementary_Data [file msab061_supplementary_data.zip]

Archive with 3 entries (3 files):
- Kawecki_etal_MalnutritionGenomics_PhenotypingData.xlsx
- Kawecki_etal_MalnutritionGenomics_SI_document.pdf
- Kawecki_etal_MalnutritionGenomics_SI_tables.xlsx
