# Supplementary material for: The Genomic Architecture of Adaptation to Larval Malnutrition Points to a Trade-off with Adult Starvation Resistance in Drosophila
Source: Mol Biol Evol. 2021 Mar 2;38(7):2732–49. doi: 10.1093/molbev/msab061 (PMC8233504; doi:10.1093/molbev/msab061)
Supplement: msab061_Supplementary_Data [file msab061_supplementary_data.zip › Kawecki_etal_MalnutritionGenomics_PhenotypingData.xlsx]

## Sheet: Data
Regime	Population	Replicate	Sex	Diet	MeanTimeToDeath(h)
Control	C1	One	Male	standard	61.8056
Control	C1	Two	Male	standard	60.1333
Control	C1	Three	Male	standard	65.6028
Control	C2	One	Male	standard	63.7222
Control	C2	Two	Male	standard	65.4861
Control	C2	Three	Male	standard	68.6944
Control	C3	One	Male	standard	71.7528
Control	C3	Two	Male	standard	64.2056
Control	C3	Three	Male	standard	65.7417
Control	C4	One	Male	standard	65.4625
Control	C4	Two	Male	standard	66.0875
Control	C4	Three	Male	standard	60.7375
Control	C5	One	Male	standard	63.0583
Control	C5	Two	Male	standard	66.0639
Control	C5	Three	Male	standard	62.2333
Control	C6	One	Male	standard	67.6361
Control	C6	Two	Male	standard	71.0583
Control	C6	Three	Male	standard	59.6935
Selected	S1	One	Male	standard	50.2222
Selected	S1	Two	Male	standard	56.0667
Selected	S1	Three	Male	standard	50.1889
Selected	S2	One	Male	standard	49.6
Selected	S2	Two	Male	standard	51.9167
Selected	S2	Three	Male	standard	55.6667
Selected	S3	One	Male	standard	54.6139
Selected	S3	Two	Male	standard	55.7333
Selected	S3	Three	Male	standard	58.0139
Selected	S4	One	Male	standard	60.0833
Selected	S4	Two	Male	standard	59.7167
Selected	S4	Three	Male	standard	55.3485
Selected	S5	One	Male	standard	58.7167
Selected	S5	Two	Male	standard	52.2972
Selected	S5	Three	Male	standard	55.85
Selected	S6	One	Male	standard	54.1917
Selected	S6	Two	Male	standard	56.1667
Selected	S6	Three	Male	standard	55.4917
Control	C1	One	Female	poor	81.8861
Control	C1	Two	Female	poor	87.1306
Control	C1	Three	Female	poor	87.3278
Control	C3	One	Female	poor	81.8222
Control	C3	Two	Female	poor	67.9528
Control	C3	Three	Female	poor	74.7143
Control	C5	One	Female	poor	58.0944
Control	C5	Two	Female	poor	74.5722
Control	C5	Three	Female	poor	77.6194
Control	C6	One	Female	poor	127.219
Control	C6	Two	Female	poor	84.2798
Control	C6	Three	Female	poor	80.2722
Selected	S1	One	Female	poor	83.5417
Selected	S1	Two	Female	poor	65.4139
Selected	S1	Three	Female	poor	65.4889
Selected	S2	One	Female	poor	56.0639
Selected	S2	Two	Female	poor	65.1667
Selected	S2	Three	Female	poor	59.8556
Selected	S3	One	Female	poor	61.2861
Selected	S3	Two	Female	poor	58.0722
Selected	S3	Three	Female	poor	63.4278
Selected	S5	One	Female	poor	62.0583
Selected	S5	Two	Female	poor	57.7528
Selected	S5	Three	Female	poor	47.2306
Selected	S6	One	Female	poor	52.6333
Selected	S6	Two	Female	poor	61.375
Selected	S6	Three	Female	poor	58.2306
Control	C1	One	Male	poor	66.6556
Control	C1	Two	Male	poor	62.3139
Control	C1	Three	Male	poor	65.425
Control	C3	One	Male	poor	67.7944
Control	C3	Two	Male	poor	63.1417
Control	C3	Three	Male	poor	64.25
Control	C5	One	Male	poor	63.4444
Control	C5	Two	Male	poor	64.4194
Control	C5	Three	Male	poor	67.9806
Control	C6	One	Male	poor	63.3417
Control	C6	Two	Male	poor	67.5194
Control	C6	Three	Male	poor	69.2972
Selected	S1	One	Male	poor	39.7417
Selected	S1	Two	Male	poor	47.4767
Selected	S1	Three	Male	poor	48.1294
Selected	S2	One	Male	poor	42.9094
Selected	S2	Two	Male	poor	38.1811
Selected	S2	Three	Male	poor	40.1904
Selected	S3	One	Male	poor	54.725
Selected	S3	Two	Male	poor	56.6644
Selected	S3	Three	Male	poor	48.7367
Selected	S5	One	Male	poor	43.4211
Selected	S5	Two	Male	poor	46.8156
Selected	S5	Three	Male	poor	49.0683
Selected	S6	One	Male	poor	45.6033
Selected	S6	Two	Male	poor	46.9739
Selected	S6	Three	Male	poor	48.1856
Control	C1	One	Female	standard	88.375
Control	C1	Two	Female	standard	78.6472
Control	C1	Three	Female	standard	77.3444
Control	C2	One	Female	standard	84.75
Control	C2	Two	Female	standard	84.0639
Control	C2	Three	Female	standard	82.6722
Control	C3	One	Female	standard	77.2278
Control	C3	Two	Female	standard	76.9286
Control	C3	Three	Female	standard	79.5
Control	C4	One	Female	standard	77.7125
Control	C4	Two	Female	standard	72.475
Control	C4	Three	Female	standard	73.3042
Control	C5	One	Female	standard	75.9111
Control	C5	Two	Female	standard	75.8056
Control	C5	Three	Female	standard	75.7
Control	C6	One	Female	standard	81.3361
Control	C6	Two	Female	standard	81.5056
Control	C6	Three	Female	standard	81.8389
Selected	S1	One	Female	standard	65.9528
Selected	S1	Two	Female	standard	62.4583
Selected	S1	Three	Female	standard	61.4
Selected	S2	One	Female	standard	67.8333
Selected	S2	Two	Female	standard	67.3639
Selected	S2	Three	Female	standard	66.5139
Selected	S3	One	Female	standard	66.9917
Selected	S3	Two	Female	standard	72.2194
Selected	S3	Three	Female	standard	69.4417
Selected	S4	One	Female	standard	73.5167
Selected	S4	Two	Female	standard	70.0278
Selected	S4	Three	Female	standard	67.2222
Selected	S5	One	Female	standard	77.1306
Selected	S5	Two	Female	standard	75.0389
Selected	S5	Three	Female	standard	78.225
Selected	S6	One	Female	standard	68.6833
Selected	S6	Two	Female	standard	67.95
Selected	S6	Three	Female	standard	66.3444

## Sheet: Explanations
Flies of both sexes were collected within 24 h of emergence and transferred in single-sex groups of 15 to vials with 3.3% agarose
(three replicates per population and sex).
Dead flies were counted every 8-10 hours.
Flies that died between two checks were assigned the middle of the interval as their time to death.
The data are presented as the mean time to death of the 15 flies in each replicate.
