# Supplementary material for: The Genomic Architecture of Adaptation to Larval Malnutrition Points to a Trade-off with Adult Starvation Resistance in Drosophila
Source: Mol Biol Evol. 2021 Mar 2;38(7):2732–49. doi: 10.1093/molbev/msab061 (PMC8233504; doi:10.1093/molbev/msab061)
Supplement: msab061_Supplementary_Data [file msab061_supplementary_data.zip › Kawecki_etal_MalnutritionGenomics_SI_tables.xlsx]

## Sheet: Table S1
		Read Depth						π						θ					Tajima's D
Treament	Replicate	2L	2R	3L	3R	X	4	π_GenomeWide	π_X	π_2L	π_2R	π_3L	π_3R	θ_X	θ_2L	θ_2R	θ_3L	θ_3R	D_X	D_2L	D_2R	D_3L	D_3R
Control	1	36.7515	34.6215	35.7163	34.79	34.027	42.0251	0.00190348	0.000868893	0.00255295	0.00208876	0.00193341	0.00207341	0.000751819	0.00209461	0.00182915	0.00156395	0.00173663	0.623875	0.8767	0.568624	0.946479	0.776973
Control	2	41.2187	39.1113	40.1698	39.3511	38.9806	45.9464	0.00206484	0.000777588	0.00230568	0.00201786	0.00288737	0.00233567	0.000755378	0.00188003	0.00172989	0.00241748	0.00196655	0.117802	0.907108	0.666962	0.778759	0.752025
Control	3	34.2755	32.4823	33.3046	32.5408	31.9468	38.9218	0.00223167	0.00108777	0.00278767	0.00255251	0.00268707	0.0020433	0.000931946	0.0023584	0.00214559	0.00223932	0.00172862	0.669902	0.729252	0.759866	0.801094	0.729366
Control	4	33.6235	31.8374	32.6407	31.848	31.2259	39.2416	0.00203924	0.000930977	0.00278027	0.00238938	0.00228541	0.00181018	0.000796765	0.00235568	0.00212044	0.00188328	0.00158367	0.674857	0.722133	0.508155	0.855483	0.573053
Control	5	33.1904	31.355	32.3098	31.4934	30.8671	38.3155	0.00220333	0.00107697	0.00273855	0.00230522	0.00289959	0.00199632	0.00100062	0.00236173	0.00193218	0.00266336	0.00169874	0.305704	0.639255	0.773517	0.355355	0.701863
Control	6	34.42	32.785	33.5123	32.7897	32.2772	38.8344	0.00226618	0.00116212	0.00231075	0.00305106	0.0026398	0.00216716	0.0009843	0.0021154	0.00246376	0.00210538	0.00178705	0.723799	0.369984	0.955063	1.01701	0.85219
Selected	1	32.0669	30.3417	31.2781	30.35	30.2048	38.0595	0.00194557	0.00055167	0.00291726	0.00218545	0.00214815	0.00192531	0.000565649	0.00236324	0.00185032	0.00187335	0.00160071	-0.099008	0.939254	0.725637	0.587721	0.812467
Selected	2	39.0855	36.7226	38.0795	36.791	36.4021	48.7043	0.00185918	0.000705941	0.00185353	0.00210144	0.00258591	0.00204909	0.000669259	0.00172118	0.00183563	0.00221099	0.00160792	0.219585	0.308081	0.580151	0.679394	1.09929
Selected	3	40.4521	38.2692	39.3573	38.413	37.8207	46.3631	0.00192868	0.000806173	0.00216513	0.00240389	0.00215362	0.00211457	0.000712247	0.0019024	0.00206865	0.0018534	0.00174822	0.528329	0.553318	0.649281	0.648996	0.839575
Selected	4	41.6555	39.4087	40.3722	39.5793	39.4355	47.3164	0.00208841	0.000428707	0.00245954	0.00225317	0.00294079	0.00235986	0.0003827	0.00203563	0.00175111	0.00269006	0.00221131	0.481615	0.834338	1.1487	0.373432	0.269151
Selected	5	39.0283	36.6798	38.0438	36.8776	36.1864	46.6866	0.00198471	0.00107438	0.00278718	0.00238249	0.00197322	0.00170629	0.000921103	0.00231488	0.00191796	0.00173029	0.00150105	0.666669	0.81743	0.970392	0.562502	0.5478
Selected	6	46.109	43.5521	44.9041	43.7228	43.3117	53.1512	0.00198422	0.000865529	0.00292782	0.00258912	0.00215656	0.00138209	0.000823912	0.00256547	0.00220702	0.00187532	0.00128997	0.202369	0.565896	0.693642	0.600849	0.286092

## Sheet: Table S2
Coordinates		Statistics			Allele Frequencies			SNP Effects from SNPeff characterization
Chromsome	Position	Statistical test	p-value	q-value	Sel/Con	AFSEL in Selected/Control	AFD	SNP Effect	Affected Gene - FBGN	Affected Gene - Genename
2L	392243	FET	1.22e-52	0.007	C/T	0.944/0.194	0.75	intergenic_region
2L	491364	FET	9.89e-49	0.0202	C/T	0.939/0.217	0.722222	intron_variant	FBgn0003963	ush
2L	491364	FET	9.89e-49	0.0202	C/T	0.939/0.217	0.722222	splice_region_variant&intron_variant	FBgn0003963	ush
2L	498822	FET	6.05e-52	0.00814	G/T	0.989/0.283	0.705556	intron_variant	FBgn0003963	ush
2L	518306	FET	2.51e-59	0.00435	A/G	0.978/0.2	0.777778	intron_variant	FBgn0003963	ush
2L	523610	FET	1.25e-54	0.007	G/A	0.961/0.206	0.755556	5_prime_UTR_variant	FBgn0003963	ush
2L	523610	FET	1.25e-54	0.007	G/A	0.961/0.206	0.755556	intron_variant	FBgn0003963	ush
2L	523610	FET	1.25e-54	0.007	G/A	0.961/0.206	0.755556	upstream_gene_variant	FBgn0003963	ush
2L	526805	FET	2.28e-48	0.0237	A/G	0.978/0.289	0.688889	intron_variant	FBgn0003963	ush
2L	528151	FET	2.17e-56	0.00547	C/T	0.978/0.222	0.755556	intron_variant	FBgn0003963	ush
2L	534220	FET	1.37e-52	0.007	T/G	0.989/0.278	0.711111	intron_variant	FBgn0003963	ush
2L	534285	FET	1.37e-49	0.0168	G/T	0.972/0.267	0.705556	intron_variant	FBgn0003963	ush
2L	534317	FET	3.07e-52	0.00814	T/C	0.972/0.244	0.727778	intron_variant	FBgn0003963	ush
2L	542371	FET	1.37e-59	0.00435	T/G	0.894/0.089	0.805556	5_prime_UTR_variant	FBgn0010602	lwr
2L	542371	FET	1.37e-59	0.00435	T/G	0.894/0.089	0.805556	downstream_gene_variant	FBgn0003963	ush
2L	542371	FET	1.37e-59	0.00435	T/G	0.894/0.089	0.805556	downstream_gene_variant	FBgn0003963	ush
2L	542371	FET	1.37e-59	0.00435	T/G	0.894/0.089	0.805556	downstream_gene_variant	FBgn0031260	Spp
2L	542371	FET	1.37e-59	0.00435	T/G	0.894/0.089	0.805556	intron_variant	FBgn0010602	lwr
2L	542382	FET	9.39e-57	0.00492	G/A	0.889/0.1	0.788889	downstream_gene_variant	FBgn0003963	ush
2L	542382	FET	9.39e-57	0.00492	G/A	0.889/0.1	0.788889	downstream_gene_variant	FBgn0003963	ush
2L	542382	FET	9.39e-57	0.00492	G/A	0.889/0.1	0.788889	downstream_gene_variant	FBgn0031260	Spp
2L	542382	FET	9.39e-57	0.00492	G/A	0.889/0.1	0.788889	intron_variant	FBgn0010602	lwr
2L	542382	FET	9.39e-57	0.00492	G/A	0.889/0.1	0.788889	splice_region_variant&intron_variant	FBgn0010602	lwr
2L	559887	FET	1.83e-60	0.00435	G/C	0.967/0.172	0.794444	5_prime_UTR_variant	FBgn0260933	rempA
2L	559887	FET	1.83e-60	0.00435	G/C	0.967/0.172	0.794444	downstream_gene_variant	FBgn0031264	CG11835
2L	559887	FET	1.83e-60	0.00435	G/C	0.967/0.172	0.794444	synonymous_variant	FBgn0031263	CG2789
2L	559887	FET	1.83e-60	0.00435	G/C	0.967/0.172	0.794444	upstream_gene_variant	FBgn0260933	rempA
2L	560886	FET	1.03e-47	0.0307	G/C	0.933/0.217	0.716667	downstream_gene_variant	FBgn0031263	CG2789
2L	560886	FET	1.03e-47	0.0307	G/C	0.933/0.217	0.716667	missense_variant	FBgn0031264	CG11835
2L	560886	FET	1.03e-47	0.0307	G/C	0.933/0.217	0.716667	upstream_gene_variant	FBgn0260933	rempA
2L	560886	FET	1.03e-47	0.0307	G/C	0.933/0.217	0.716667	upstream_gene_variant	FBgn0260933	rempA
2L	560901	FET	3.96e-57	0.00492	G/C	0.922/0.133	0.788889	downstream_gene_variant	FBgn0031263	CG2789
2L	560901	FET	3.96e-57	0.00492	G/C	0.922/0.133	0.788889	missense_variant	FBgn0031264	CG11835
2L	560901	FET	3.96e-57	0.00492	G/C	0.922/0.133	0.788889	upstream_gene_variant	FBgn0260933	rempA
2L	560901	FET	3.96e-57	0.00492	G/C	0.922/0.133	0.788889	upstream_gene_variant	FBgn0260933	rempA
2L	568147	FET	1.12e-50	0.0102	T/C	0.889/0.139	0.75	downstream_gene_variant	FBgn0031265	CG2794
2L	568147	FET	1.12e-50	0.0102	T/C	0.889/0.139	0.75	intergenic_region
2L	568147	FET	1.12e-50	0.0102	T/C	0.889/0.139	0.75	upstream_gene_variant	FBgn0021874	Nle
2L	568147	FET	1.12e-50	0.0102	T/C	0.889/0.139	0.75	upstream_gene_variant	FBgn0031266	CG2807
2L	568288	FET	2.23e-52	0.007	A/C	0.894/0.133	0.761111	downstream_gene_variant	FBgn0031265	CG2794
2L	568288	FET	2.23e-52	0.007	A/C	0.894/0.133	0.761111	intergenic_region
2L	568288	FET	2.23e-52	0.007	A/C	0.894/0.133	0.761111	upstream_gene_variant	FBgn0021874	Nle
2L	568288	FET	2.23e-52	0.007	A/C	0.894/0.133	0.761111	upstream_gene_variant	FBgn0031266	CG2807
2L	568299	FET	3.3e-54	0.007	G/C	0.906/0.133	0.772222	downstream_gene_variant	FBgn0031265	CG2794
2L	568299	FET	3.3e-54	0.007	G/C	0.906/0.133	0.772222	intergenic_region
2L	568299	FET	3.3e-54	0.007	G/C	0.906/0.133	0.772222	upstream_gene_variant	FBgn0021874	Nle
2L	568299	FET	3.3e-54	0.007	G/C	0.906/0.133	0.772222	upstream_gene_variant	FBgn0031266	CG2807
2L	568304	FET	3.56e-53	0.007	G/A	0.889/0.122	0.766667	downstream_gene_variant	FBgn0031265	CG2794
2L	568304	FET	3.56e-53	0.007	G/A	0.889/0.122	0.766667	intergenic_region
2L	568304	FET	3.56e-53	0.007	G/A	0.889/0.122	0.766667	upstream_gene_variant	FBgn0021874	Nle
2L	568304	FET	3.56e-53	0.007	G/A	0.889/0.122	0.766667	upstream_gene_variant	FBgn0031266	CG2807
2L	568747	FET	5.12e-49	0.0194	C/T	0.883/0.144	0.738889	synonymous_variant	FBgn0031266	CG2807
2L	568747	FET	5.12e-49	0.0194	C/T	0.883/0.144	0.738889	upstream_gene_variant	FBgn0021874	Nle
2L	582910	FET	5.16e-56	0.00547	C/T	0.95/0.178	0.772222	downstream_gene_variant	FBgn0010323	Gsc
2L	582910	FET	5.16e-56	0.00547	C/T	0.95/0.178	0.772222	intergenic_region
2L	583021	FET	2.65e-47	0.037	G/A	0.983/0.311	0.672222	downstream_gene_variant	FBgn0010323	Gsc
2L	583021	FET	2.65e-47	0.037	G/A	0.983/0.311	0.672222	intergenic_region
2L	585357	FET	9.52e-51	0.0102	G/A	0.922/0.178	0.744444	intron_variant	FBgn0010323	Gsc
2L	600055	FET	7.72e-58	0.00435	C/A	0.978/0.211	0.766667	intergenic_region
2L	600441	FET	3.9e-63	0.00149	G/A	0.983/0.183	0.8	intergenic_region
2L	617881	FET	4.84e-55	0.007	G/C	0.983/0.244	0.738889	intergenic_region
2L	619691	FET	8.19e-49	0.0198	C/G	0.95/0.233	0.716667	downstream_gene_variant	FBgn0040106	lectin-21Cb
2L	619691	FET	8.19e-49	0.0198	C/G	0.95/0.233	0.716667	intergenic_region
2L	630539	FET	1.24e-49	0.0164	T/A	0.978/0.278	0.7	downstream_gene_variant	FBgn0266909	CR45369
2L	630539	FET	1.24e-49	0.0164	T/A	0.978/0.278	0.7	intergenic_region
2L	630614	FET	1.06e-46	0.048	G/A	0.983/0.317	0.666667	downstream_gene_variant	FBgn0266909	CR45369
2L	630614	FET	1.06e-46	0.048	G/A	0.983/0.317	0.666667	intergenic_region
2L	641544	FET	4.23e-51	0.00873	A/G	0.961/0.233	0.727778	synonymous_variant	FBgn0000497	ds
2L	651725	FET	9.68e-64	0.00149	C/T	0.933/0.106	0.827778	intron_variant	FBgn0000497	ds
2L	651763	FET	8.86e-69	0	C/T	0.933/0.078	0.855556	intron_variant	FBgn0000497	ds
2L	652198	FET	1.09e-56	0.00547	A/G	0.933/0.15	0.783333	intron_variant	FBgn0000497	ds
2L	652200	FET	3.95e-56	0.00547	G/A	0.917/0.133	0.783333	intron_variant	FBgn0000497	ds
2L	652215	FET	1.06e-46	0.048	A/C	0.939/0.233	0.705556	intron_variant	FBgn0000497	ds
2L	652484	FET	1.38e-60	0.00435	G/A	0.917/0.106	0.811111	intron_variant	FBgn0000497	ds
2L	659192	FET	3.63e-68	0.00149	T/C	0.95/0.1	0.85	intron_variant	FBgn0000497	ds
2L	659232	FET	1.57e-49	0.0168	G/A	0.928/0.194	0.733333	intron_variant	FBgn0000497	ds
2L	660589	FET	3.04e-53	0.007	A/T	0.989/0.272	0.716667	intron_variant	FBgn0000497	ds
2L	665392	FET	3.95e-56	0.00547	T/C	0.867/0.083	0.783333	intron_variant	FBgn0000497	ds
2L	665428	FET	2.63e-51	0.00834	T/C	0.956/0.222	0.733333	intron_variant	FBgn0000497	ds
2L	665570	FET	4.62e-47	0.0419	T/C	0.722/0.033	0.688889	intron_variant	FBgn0000497	ds
2L	703700	FET	1.89e-59	0.00435	A/T	0.972/0.189	0.783333	intron_variant	FBgn0000497	ds
2L	729050	FET	7.6e-49	0.0198	G/T	1/0.344	0.655556	synonymous_variant	FBgn0011244	Hsp60B
2L	740187	FET	1.37e-49	0.0168	T/A	0.972/0.267	0.705556	intron_variant	FBgn0026438	Eaat2
2L	740232	FET	5.59e-49	0.0194	A/G	0.967/0.261	0.705556	intron_variant	FBgn0026438	Eaat2
2L	740253	FET	2.32e-55	0.00683	C/A	0.961/0.2	0.761111	intron_variant	FBgn0026438	Eaat2
2L	740285	FET	6.48e-53	0.007	G/A	0.978/0.25	0.727778	intron_variant	FBgn0026438	Eaat2
2L	741817	FET	3.05e-57	0.00492	A/T	0.944/0.161	0.783333	intron_variant	FBgn0026438	Eaat2
2L	741817	FET	3.05e-57	0.00492	A/T	0.944/0.161	0.783333	upstream_gene_variant	FBgn0026438	Eaat2
2L	743023	FET	1.45e-59	0.00435	G/A	0.956/0.161	0.794444	intron_variant	FBgn0026438	Eaat2
2L	743023	FET	1.45e-59	0.00435	G/A	0.956/0.161	0.794444	upstream_gene_variant	FBgn0026438	Eaat2
2L	743122	FET	1.07e-51	0.00834	G/A	0.983/0.272	0.711111	intron_variant	FBgn0026438	Eaat2
2L	743122	FET	1.07e-51	0.00834	G/A	0.983/0.272	0.711111	upstream_gene_variant	FBgn0026438	Eaat2
2L	743129	FET	2.68e-56	0.00547	T/A	0.994/0.261	0.733333	intron_variant	FBgn0026438	Eaat2
2L	743129	FET	2.68e-56	0.00547	T/A	0.994/0.261	0.733333	upstream_gene_variant	FBgn0026438	Eaat2
2L	743159	FET	2.62e-48	0.0245	C/G	0.972/0.278	0.694444	intron_variant	FBgn0026438	Eaat2
2L	743159	FET	2.62e-48	0.0245	C/G	0.972/0.278	0.694444	upstream_gene_variant	FBgn0026438	Eaat2
2L	743165	FET	6.35e-56	0.00547	T/A	0.989/0.25	0.738889	intron_variant	FBgn0026438	Eaat2
2L	743165	FET	6.35e-56	0.00547	T/A	0.989/0.25	0.738889	upstream_gene_variant	FBgn0026438	Eaat2
2L	744789	FET	1.45e-51	0.00834	A/G	0.972/0.25	0.722222	intergenic_region
2L	744789	FET	1.45e-51	0.00834	A/G	0.972/0.25	0.722222	upstream_gene_variant	FBgn0026438	Eaat2
2L	745034	FET	6.35e-51	0.00873	G/A	0.978/0.267	0.711111	intergenic_region
2L	745034	FET	6.35e-51	0.00873	G/A	0.978/0.267	0.711111	upstream_gene_variant	FBgn0026438	Eaat2
2L	745490	FET	3.44e-53	0.007	C/T	0.961/0.217	0.744444	intergenic_region
2L	745490	FET	3.44e-53	0.007	C/T	0.961/0.217	0.744444	upstream_gene_variant	FBgn0026438	Eaat2
2L	746315	FET	3.04e-53	0.007	A/G	0.989/0.272	0.716667	intergenic_region
2L	746315	FET	3.04e-53	0.007	A/G	0.989/0.272	0.716667	upstream_gene_variant	FBgn0026438	Eaat2
2L	746353	FET	5.16e-53	0.007	T/C	0.983/0.261	0.722222	intergenic_region
2L	746353	FET	5.16e-53	0.007	T/C	0.983/0.261	0.722222	upstream_gene_variant	FBgn0026438	Eaat2
2L	746873	FET	1.08e-47	0.0307	G/C	0.967/0.272	0.694444	intergenic_region
2L	748888	FET	7.6e-49	0.0198	T/A	1/0.344	0.655556	intergenic_region
2L	748888	FET	7.6e-49	0.0198	T/A	1/0.344	0.655556	upstream_gene_variant	FBgn0031275	GABA-B-R3
2L	748888	FET	7.6e-49	0.0198	T/A	1/0.344	0.655556	upstream_gene_variant	FBgn0031275	GABA-B-R3
2L	752148	FET	1.13e-67	0.00149	A/G	0.922/0.072	0.85	intron_variant	FBgn0031275	GABA-B-R3
2L	752148	FET	1.13e-67	0.00149	A/G	0.922/0.072	0.85	upstream_gene_variant	FBgn0031275	GABA-B-R3
2L	757772	FET	2.37e-52	0.007	C/A	0.983/0.267	0.716667	downstream_gene_variant	FBgn0031275	GABA-B-R3
2L	757772	FET	2.37e-52	0.007	C/A	0.983/0.267	0.716667	intron_variant	FBgn0031275	GABA-B-R3
2L	761390	FET	7.35e-58	0.00435	G/A	0.917/0.122	0.794444	3_prime_UTR_variant	FBgn0031275	GABA-B-R3
2L	761390	FET	7.35e-58	0.00435	G/A	0.917/0.122	0.794444	3_prime_UTR_variant	FBgn0031275	GABA-B-R3
2L	761390	FET	7.35e-58	0.00435	G/A	0.917/0.122	0.794444	3_prime_UTR_variant	FBgn0031275	GABA-B-R3
2L	761391	FET	1.56e-60	0.00435	T/C	0.911/0.1	0.811111	3_prime_UTR_variant	FBgn0031275	GABA-B-R3
2L	761391	FET	1.56e-60	0.00435	T/C	0.911/0.1	0.811111	3_prime_UTR_variant	FBgn0031275	GABA-B-R3
2L	761391	FET	1.56e-60	0.00435	T/C	0.911/0.1	0.811111	3_prime_UTR_variant	FBgn0031275	GABA-B-R3
2L	767414	FET	1.14e-48	0.0202	G/T	0.994/0.328	0.666667	intergenic_region
2L	767657	FET	1.37e-49	0.0168	T/C	0.733/0.028	0.705556	intergenic_region
2L	768980	FET	1.99e-49	0.018	G/T	0.989/0.306	0.683333	intergenic_region
2L	789589	FET	9.31e-59	0.00435	A/C	0.956/0.167	0.788889	downstream_gene_variant	FBgn0031279	CG3544
2L	789589	FET	9.31e-59	0.00435	A/C	0.956/0.167	0.788889	intron_variant	FBgn0000442	Pkg21D
2L	793103	FET	1.37e-48	0.0219	G/C	0.956/0.244	0.711111	intergenic_region
2L	793306	FET	3.95e-47	0.0392	A/T	0.978/0.3	0.677778	intergenic_region
2L	799086	FET	2.65e-47	0.037	T/C	0.983/0.311	0.672222	intergenic_region
2L	799086	FET	2.65e-47	0.037	T/C	0.983/0.311	0.672222	upstream_gene_variant	FBgn0266797	CR45259
2L	800739	FET	2.65e-47	0.037	T/A	0.983/0.311	0.672222	downstream_gene_variant	FBgn0266797	CR45259
2L	800739	FET	2.65e-47	0.037	T/A	0.983/0.311	0.672222	intergenic_region
2L	800974	FET	2.63e-51	0.00834	T/G	0.989/0.289	0.7	downstream_gene_variant	FBgn0266797	CR45259
2L	800974	FET	2.63e-51	0.00834	T/G	0.989/0.289	0.7	intergenic_region
2L	801067	FET	2.07e-50	0.0134	G/T	0.983/0.283	0.7	downstream_gene_variant	FBgn0266797	CR45259
2L	801067	FET	2.07e-50	0.0134	G/T	0.983/0.283	0.7	intergenic_region
2L	801937	FET	2.83e-50	0.0139	C/T	0.978/0.272	0.705556	downstream_gene_variant	FBgn0266797	CR45259
2L	801937	FET	2.83e-50	0.0139	C/T	0.978/0.272	0.705556	intergenic_region
2L	802168	FET	7.72e-58	0.00435	T/G	0.978/0.211	0.766667	downstream_gene_variant	FBgn0266797	CR45259
2L	802168	FET	7.72e-58	0.00435	T/G	0.978/0.211	0.766667	intergenic_region
2L	802204	FET	1.37e-49	0.0168	T/C	0.972/0.267	0.705556	downstream_gene_variant	FBgn0266797	CR45259
2L	802204	FET	1.37e-49	0.0168	T/C	0.972/0.267	0.705556	intergenic_region
2L	802208	FET	1.11e-53	0.007	G/C	0.983/0.256	0.727778	downstream_gene_variant	FBgn0266797	CR45259
2L	802208	FET	1.11e-53	0.007	G/C	0.983/0.256	0.727778	intergenic_region
2L	802232	FET	8.83e-48	0.0284	A/G	0.961/0.261	0.7	downstream_gene_variant	FBgn0266797	CR45259
2L	802232	FET	8.83e-48	0.0284	A/G	0.961/0.261	0.7	intergenic_region
2L	802233	FET	6.71e-51	0.00873	T/C	0.972/0.256	0.716667	downstream_gene_variant	FBgn0266797	CR45259
2L	802233	FET	6.71e-51	0.00873	T/C	0.972/0.256	0.716667	intergenic_region
2L	802319	FET	3.07e-52	0.00814	T/A	0.972/0.244	0.727778	downstream_gene_variant	FBgn0266797	CR45259
2L	802319	FET	3.07e-52	0.00814	T/A	0.972/0.244	0.727778	intergenic_region
2L	802815	FET	4.51e-47	0.0413	C/G	0.944/0.239	0.705556	intergenic_region
2L	803467	FET	6.05e-52	0.00814	A/C	0.989/0.283	0.705556	intergenic_region
2L	803471	FET	5.16e-53	0.007	T/C	0.983/0.261	0.722222	intergenic_region
2L	803841	FET	9.84e-56	0.00613	C/T	0.983/0.239	0.744444	intergenic_region
2L	805811	FET	2.02e-68	0.00149	T/C	0.956/0.106	0.85	intergenic_region
2L	808404	FET	2.53e-52	0.007	A/C	0.967/0.233	0.733333	intergenic_region
2L	808426	FET	9.75e-48	0.0305	G/A	0.944/0.233	0.711111	intergenic_region
2L	824646	FET	7.39e-58	0.00435	G/A	0.983/0.222	0.761111	downstream_gene_variant	FBgn0031285	CG3662
2L	824646	FET	7.39e-58	0.00435	G/A	0.983/0.222	0.761111	synonymous_variant	FBgn0031286	CG3862
2L	824646	FET	7.39e-58	0.00435	G/A	0.983/0.222	0.761111	upstream_gene_variant	FBgn0010583	dock
2L	825130	FET	1.24e-49	0.0164	A/G	0.967/0.256	0.711111	downstream_gene_variant	FBgn0031285	CG3662
2L	825130	FET	1.24e-49	0.0164	A/G	0.967/0.256	0.711111	missense_variant	FBgn0031286	CG3862
2L	825130	FET	1.24e-49	0.0164	A/G	0.967/0.256	0.711111	upstream_gene_variant	FBgn0010583	dock
2L	826364	FET	5.36e-49	0.0194	C/A	0.978/0.283	0.694444	5_prime_UTR_variant	FBgn0010583	dock
2L	826364	FET	5.36e-49	0.0194	C/A	0.978/0.283	0.694444	5_prime_UTR_variant	FBgn0010583	dock
2L	826364	FET	5.36e-49	0.0194	C/A	0.978/0.283	0.694444	upstream_gene_variant	FBgn0031286	CG3862
2L	827738	FET	8.92e-50	0.0155	C/T	0.983/0.289	0.694444	intron_variant	FBgn0010583	dock
2L	827738	FET	8.92e-50	0.0155	C/T	0.983/0.289	0.694444	upstream_gene_variant	FBgn0031286	CG3862
2L	830113	FET	1.44e-51	0.00834	T/C	0.939/0.194	0.744444	intron_variant	FBgn0010583	dock
2L	830783	FET	3.44e-67	0.00149	C/T	0.95/0.106	0.844444	synonymous_variant	FBgn0010583	dock
2L	830834	FET	6.51e-74	0	G/T	0.978/0.106	0.872222	synonymous_variant	FBgn0010583	dock
2L	835565	FET	6.48e-53	0.007	A/T	0.978/0.25	0.727778	intron_variant	FBgn0020304	drongo
2L	836367	FET	7.72e-55	0.007	A/G	0.928/0.156	0.772222	intron_variant	FBgn0020304	drongo
2L	836391	FET	1.71e-52	0.007	T/C	0.928/0.172	0.755556	intron_variant	FBgn0020304	drongo
2L	839618	FET	3.78e-49	0.0182	G/A	0.983/0.294	0.688889	intron_variant	FBgn0020304	drongo
2L	842072	FET	6.48e-53	0.007	C/T	0.978/0.25	0.727778	intron_variant	FBgn0020304	drongo
2L	846317	FET	3.5e-57	0.00492	G/T	0.956/0.178	0.777778	intron_variant	FBgn0020304	drongo
2L	846344	FET	2.38e-55	0.00683	A/G	0.939/0.167	0.772222	intron_variant	FBgn0020304	drongo
2L	846604	FET	1.87e-62	0.00435	G/A	0.961/0.15	0.811111	intron_variant	FBgn0020304	drongo
2L	846608	FET	1.38e-62	0.00393	T/C	0.95/0.133	0.816667	intron_variant	FBgn0020304	drongo
2L	848325	FET	1.22e-52	0.007	A/C	0.944/0.194	0.75	intron_variant	FBgn0020304	drongo
2L	848341	FET	2.07e-48	0.0237	C/A	0.944/0.228	0.716667	intron_variant	FBgn0020304	drongo
2L	848353	FET	4.79e-48	0.0255	T/A	0.939/0.222	0.716667	intron_variant	FBgn0020304	drongo
2L	848406	FET	2.07e-48	0.0237	C/T	0.944/0.228	0.716667	intron_variant	FBgn0020304	drongo
2L	848448	FET	1.75e-50	0.0129	A/G	0.944/0.211	0.733333	intron_variant	FBgn0020304	drongo
2L	848462	FET	1.43e-54	0.007	C/T	0.939/0.172	0.766667	intron_variant	FBgn0020304	drongo
2L	848482	FET	1.19e-55	0.00683	T/A	0.956/0.189	0.766667	intron_variant	FBgn0020304	drongo
2L	848591	FET	8.19e-49	0.0198	C/T	0.95/0.233	0.716667	intron_variant	FBgn0020304	drongo
2L	848793	FET	5.82e-51	0.00873	A/T	0.967/0.244	0.722222	intron_variant	FBgn0020304	drongo
2L	848793	FET	5.82e-51	0.00873	A/T	0.967/0.244	0.722222	upstream_gene_variant	FBgn0264869	CR44060
2L	850007	FET	2.63e-63	0.00149	G/A	0.961/0.144	0.816667	downstream_gene_variant	FBgn0031287	CG4291
2L	850007	FET	2.63e-63	0.00149	G/A	0.961/0.144	0.816667	downstream_gene_variant	FBgn0031287	CG4291
2L	850007	FET	2.63e-63	0.00149	G/A	0.961/0.144	0.816667	missense_variant	FBgn0020304	drongo
2L	850007	FET	2.63e-63	0.00149	G/A	0.961/0.144	0.816667	upstream_gene_variant	FBgn0264869	CR44060
2L	850695	FET	7.37e-57	0.00492	G/C	0.961/0.189	0.772222	5_prime_UTR_variant	FBgn0020304	drongo
2L	850695	FET	7.37e-57	0.00492	G/C	0.961/0.189	0.772222	downstream_gene_variant	FBgn0031287	CG4291
2L	850695	FET	7.37e-57	0.00492	G/C	0.961/0.189	0.772222	downstream_gene_variant	FBgn0031287	CG4291
2L	850695	FET	7.37e-57	0.00492	G/C	0.961/0.189	0.772222	upstream_gene_variant	FBgn0264869	CR44060
2L	858786	FET	1.08e-47	0.0307	T/G	0.728/0.033	0.694444	downstream_gene_variant	FBgn0262177	mir-375
2L	858786	FET	1.08e-47	0.0307	T/G	0.728/0.033	0.694444	downstream_gene_variant	FBgn0262177	mir-375
2L	858786	FET	1.08e-47	0.0307	T/G	0.728/0.033	0.694444	downstream_gene_variant	FBgn0266884	CR45345
2L	858786	FET	1.08e-47	0.0307	T/G	0.728/0.033	0.694444	intergenic_region
2L	858786	FET	1.08e-47	0.0307	T/G	0.728/0.033	0.694444	upstream_gene_variant	FBgn0031289	CG13950
2L	882876	FET	5.27e-47	0.0432	G/A	0.672/0.011	0.661111	synonymous_variant	FBgn0031292	CG15824
2L	890191	FET	1.27e-57	0.00492	T/A	0.961/0.183	0.777778	intergenic_region
2L	890221	FET	1.06e-46	0.048	G/C	0.983/0.317	0.666667	intergenic_region
2L	907467	FET	4.54e-54	0.007	T/G	0.878/0.106	0.772222	intergenic_region
2L	907468	FET	1.87e-52	0.007	G/A	0.861/0.1	0.761111	intergenic_region
2L	913153	FET	1.48e-51	0.00834	G/A	0.894/0.139	0.755556	non_coding_exon_variant	FBgn0264870	CR44061
2L	913153	FET	1.48e-51	0.00834	G/A	0.894/0.139	0.755556	upstream_gene_variant	FBgn0046113	GluRIIC
2L	913156	FET	5.98e-49	0.0194	A/G	0.867/0.128	0.738889	non_coding_exon_variant	FBgn0264870	CR44061
2L	913156	FET	5.98e-49	0.0194	A/G	0.867/0.128	0.738889	upstream_gene_variant	FBgn0046113	GluRIIC
2L	913189	FET	7.88e-56	0.00613	C/G	0.894/0.111	0.783333	non_coding_exon_variant	FBgn0264870	CR44061
2L	913189	FET	7.88e-56	0.00613	C/G	0.894/0.111	0.783333	upstream_gene_variant	FBgn0046113	GluRIIC
2L	913216	FET	1.83e-47	0.0346	T/C	0.883/0.156	0.727778	non_coding_exon_variant	FBgn0264870	CR44061
2L	913216	FET	1.83e-47	0.0346	T/C	0.883/0.156	0.727778	upstream_gene_variant	FBgn0046113	GluRIIC
2L	915014	FET	8.66e-48	0.0276	T/G	0.9/0.172	0.727778	intron_variant	FBgn0046113	GluRIIC
2L	915014	FET	8.66e-48	0.0276	T/G	0.9/0.172	0.727778	upstream_gene_variant	FBgn0264870	CR44061
2L	920329	FET	4.84e-53	0.007	G/A	0.839/0.078	0.761111	intergenic_region
2L	920902	FET	8.44e-57	0.00492	G/A	0.906/0.117	0.788889	intergenic_region
2L	920902	FET	8.44e-57	0.00492	G/A	0.906/0.117	0.788889	upstream_gene_variant	FBgn0028481	CG4341
2L	920928	FET	2.6e-48	0.0245	G/A	0.889/0.156	0.733333	intergenic_region
2L	920928	FET	2.6e-48	0.0245	G/A	0.889/0.156	0.733333	upstream_gene_variant	FBgn0028481	CG4341
2L	937921	GLMM	7.3e-08	0.0273973	A/G	0.682/0	0.68212	intron_variant	FBgn0028481	CG4341
2L	937921	FET	7.6e-49	0.0198	A/G	0.656/0	0.655556	intron_variant	FBgn0028481	CG4341
2L	939996	FET	1.59e-65	0.00149	C/T	0.794/0	0.794444	intron_variant	FBgn0028481	CG4341
2L	940873	GLMM	9.13e-07	0.0463138	T/C	0.665/0	0.665489	intron_variant	FBgn0028481	CG4341
2L	940873	FET	7.42e-52	0.00834	T/C	0.683/0	0.683333	intron_variant	FBgn0028481	CG4341
2L	947777	FET	5.3e-52	0.00814	T/G	0.817/0.0669999999999999	0.75	intron_variant	FBgn0028481	CG4341
2L	947887	FET	5.13e-64	0.00149	A/T	0.783/0	0.783333	intron_variant	FBgn0028481	CG4341
2L	947932	FET	1.29e-56	0.00547	A/C	0.8/0.033	0.766667	intron_variant	FBgn0028481	CG4341
2L	947970	FET	9.89e-49	0.0202	T/C	0.783/0.061	0.722222	intron_variant	FBgn0028481	CG4341
2L	948760	GLMM	1.32e-06	0.0466853	C/T	0.61/0	0.610115	intron_variant	FBgn0028481	CG4341
2L	1048146	GLMM	1.11e-07	0.0356083	C/A	0.647/0	0.646654	downstream_gene_variant	FBgn0003310	S
2L	1048146	GLMM	1.11e-07	0.0356083	C/A	0.647/0	0.646654	intergenic_region
2L	1048146	GLMM	1.11e-07	0.0356083	C/A	0.647/0	0.646654	upstream_gene_variant	FBgn0031294	IA-2
2L	1048146	FET	3.04e-51	0.00834	C/A	0.678/0	0.677778	downstream_gene_variant	FBgn0003310	S
2L	1048146	FET	3.04e-51	0.00834	C/A	0.678/0	0.677778	intergenic_region
2L	1048146	FET	3.04e-51	0.00834	C/A	0.678/0	0.677778	upstream_gene_variant	FBgn0031294	IA-2
2L	1048151	GLMM	2.43e-07	0.0396396	G/A	0.639/0	0.638906	downstream_gene_variant	FBgn0003310	S
2L	1048151	GLMM	2.43e-07	0.0396396	G/A	0.639/0	0.638906	intergenic_region
2L	1048151	GLMM	2.43e-07	0.0396396	G/A	0.639/0	0.638906	upstream_gene_variant	FBgn0031294	IA-2
2L	1058604	FET	7.6e-49	0.0198	A/G	0.656/0	0.655556	intron_variant	FBgn0003310	S
2L	1059126	FET	3.33e-48	0.0249	C/T	0.683/0.011	0.672222	intron_variant	FBgn0003310	S
2L	1059532	FET	4.93e-50	0.0151	T/C	0.667/0	0.666667	intron_variant	FBgn0003310	S
2L	1060504	FET	5.9e-50	0.0151	C/T	0.85/0.106	0.744444	intron_variant	FBgn0003310	S
2L	1060614	FET	4.05e-51	0.00873	C/T	0.839/0.089	0.75	intron_variant	FBgn0003310	S
2L	1060618	FET	1.71e-52	0.007	C/G	0.828/0.072	0.755556	intron_variant	FBgn0003310	S
2L	1060624	FET	1.88e-55	0.00683	C/T	0.856/0.078	0.777778	intron_variant	FBgn0003310	S
2L	1062828	FET	2.91e-53	0.007	T/G	0.833/0.072	0.761111	intron_variant	FBgn0003310	S
2L	1062864	FET	2.73e-54	0.007	A/T	0.833/0.0669999999999999	0.766667	intron_variant	FBgn0003310	S
2L	1062995	GLMM	1.5e-06	0.05	G/A	0.565/0.005	0.559782	intron_variant	FBgn0003310	S
2L	1063000	GLMM	1.25e-06	0.0463138	G/A	0.538/0.005	0.53351	intron_variant	FBgn0003310	S
2L	1063018	GLMM	1.44e-06	0.05	T/C	0.527/0.004	0.52359	intron_variant	FBgn0003310	S
2L	1065845	FET	8.66e-48	0.0276	G/A	0.828/0.1	0.727778	intron_variant	FBgn0003310	S
2L	1076124	FET	2.82e-49	0.0182	T/A	0.811/0.078	0.733333	intron_variant	FBgn0003310	S
2L	1076124	FET	2.82e-49	0.0182	T/A	0.811/0.078	0.733333	upstream_gene_variant	FBgn0015905	ast
2L	1078190	FET	1.12e-47	0.0317	G/C	0.644/0	0.644444	synonymous_variant	FBgn0015905	ast
2L	1078190	FET	1.12e-47	0.0317	G/C	0.644/0	0.644444	upstream_gene_variant	FBgn0003310	S
2L	1078190	FET	1.12e-47	0.0317	G/C	0.644/0	0.644444	upstream_gene_variant	FBgn0003310	S
2L	1078364	GLMM	6.08e-07	0.0449871	A/C	0.608/0.004	0.60401	synonymous_variant	FBgn0015905	ast
2L	1078364	GLMM	6.08e-07	0.0449871	A/C	0.608/0.004	0.60401	upstream_gene_variant	FBgn0003310	S
2L	1078364	GLMM	6.08e-07	0.0449871	A/C	0.608/0.004	0.60401	upstream_gene_variant	FBgn0003310	S
2L	1080882	FET	3.41e-63	0.00149	A/T	0.806/0.011	0.794444	downstream_gene_variant	FBgn0015905	ast
2L	1080882	FET	3.41e-63	0.00149	A/T	0.806/0.011	0.794444	intergenic_region
2L	1080882	FET	3.41e-63	0.00149	A/T	0.806/0.011	0.794444	upstream_gene_variant	FBgn0031298	Atg4a
2L	1081369	FET	3.94e-50	0.0149	T/C	0.794/0.061	0.733333	downstream_gene_variant	FBgn0015905	ast
2L	1081369	FET	3.94e-50	0.0149	T/C	0.794/0.061	0.733333	downstream_gene_variant	FBgn0031299	CG4629
2L	1081369	FET	3.94e-50	0.0149	T/C	0.794/0.061	0.733333	downstream_gene_variant	FBgn0031299	CG4629
2L	1081369	FET	3.94e-50	0.0149	T/C	0.794/0.061	0.733333	synonymous_variant	FBgn0031298	Atg4a
2L	1081482	FET	6.75e-47	0.0435	C/T	0.656/0.006	0.65	downstream_gene_variant	FBgn0015905	ast
2L	1081482	FET	6.75e-47	0.0435	C/T	0.656/0.006	0.65	downstream_gene_variant	FBgn0031299	CG4629
2L	1081482	FET	6.75e-47	0.0435	C/T	0.656/0.006	0.65	downstream_gene_variant	FBgn0031299	CG4629
2L	1081482	FET	6.75e-47	0.0435	C/T	0.656/0.006	0.65	intron_variant	FBgn0031298	Atg4a
2L	1081560	FET	1.95e-49	0.018	T/C	0.661/0	0.661111	downstream_gene_variant	FBgn0015905	ast
2L	1081560	FET	1.95e-49	0.018	T/C	0.661/0	0.661111	downstream_gene_variant	FBgn0031299	CG4629
2L	1081560	FET	1.95e-49	0.018	T/C	0.661/0	0.661111	downstream_gene_variant	FBgn0031299	CG4629
2L	1081560	FET	1.95e-49	0.018	T/C	0.661/0	0.661111	intron_variant	FBgn0031298	Atg4a
2L	1082077	GLMM	1.27e-06	0.0463138	G/A	0.604/0	0.604084	downstream_gene_variant	FBgn0015905	ast
2L	1082077	GLMM	1.27e-06	0.0463138	G/A	0.604/0	0.604084	downstream_gene_variant	FBgn0031299	CG4629
2L	1082077	GLMM	1.27e-06	0.0463138	G/A	0.604/0	0.604084	downstream_gene_variant	FBgn0031299	CG4629
2L	1082077	GLMM	1.27e-06	0.0463138	G/A	0.604/0	0.604084	intron_variant	FBgn0031298	Atg4a
2L	1088686	FET	3.33e-48	0.0249	T/A	0.683/0.011	0.672222	intron_variant	FBgn0031299	CG4629
2L	1118044	FET	1.17e-47	0.0317	C/T	0.833/0.106	0.727778	intron_variant	FBgn0016926	Pino
2L	1119216	FET	1.08e-47	0.0307	A/G	0.967/0.272	0.694444	intron_variant	FBgn0016926	Pino
2L	1119216	FET	1.08e-47	0.0307	A/G	0.967/0.272	0.694444	upstream_gene_variant	FBgn0016926	Pino
2L	1119252	FET	9.56e-48	0.0284	T/C	0.978/0.294	0.683333	intron_variant	FBgn0016926	Pino
2L	1119252	FET	9.56e-48	0.0284	T/C	0.978/0.294	0.683333	upstream_gene_variant	FBgn0016926	Pino
2L	1120252	FET	1.12e-47	0.0307	C/T	0.972/0.283	0.688889	intron_variant	FBgn0016926	Pino
2L	1120252	FET	1.12e-47	0.0307	C/T	0.972/0.283	0.688889	upstream_gene_variant	FBgn0016926	Pino
2L	1128240	FET	1.77e-72	0	A/C	0.917/0.044	0.872222	missense_variant	FBgn0016926	Pino
2L	1128240	FET	1.77e-72	0	A/C	0.917/0.044	0.872222	upstream_gene_variant	FBgn0031304	CG4552
2L	1132238	FET	7.88e-56	0.00613	A/G	0.889/0.106	0.783333	3_prime_UTR_variant	FBgn0031304	CG4552
2L	1132238	FET	7.88e-56	0.00613	A/G	0.889/0.106	0.783333	downstream_gene_variant	FBgn0031305	Iris
2L	1133535	GLMM	1.43e-07	0.0385542	T/C	0.613/0	0.612948	downstream_gene_variant	FBgn0031304	CG4552
2L	1133535	GLMM	1.43e-07	0.0385542	T/C	0.613/0	0.612948	missense_variant	FBgn0031305	Iris
2L	1133535	GLMM	1.43e-07	0.0385542	T/C	0.613/0	0.612948	upstream_gene_variant	FBgn0031306	CG4577
2L	1135101	FET	1.35e-64	0.00149	C/A	0.928/0.094	0.833333	intron_variant	FBgn0031306	CG4577
2L	1135101	FET	1.35e-64	0.00149	C/A	0.928/0.094	0.833333	upstream_gene_variant	FBgn0031305	Iris
2L	1135277	FET	5.16e-58	0.00435	T/C	0.767/0.011	0.755556	intron_variant	FBgn0031306	CG4577
2L	1135277	FET	5.16e-58	0.00435	T/C	0.767/0.011	0.755556	upstream_gene_variant	FBgn0031305	Iris
2L	1135515	FET	3.53e-60	0.00435	T/C	0.783/0.011	0.772222	intron_variant	FBgn0031306	CG4577
2L	1135515	FET	3.53e-60	0.00435	T/C	0.783/0.011	0.772222	upstream_gene_variant	FBgn0031305	Iris
2L	1135807	FET	2.34e-54	0.007	A/T	0.75/0.017	0.733333	intron_variant	FBgn0031306	CG4577
2L	1135807	FET	2.34e-54	0.007	A/T	0.75/0.017	0.733333	upstream_gene_variant	FBgn0031305	Iris
2L	1136293	FET	7.6e-49	0.0198	G/A	0.656/0	0.655556	intron_variant	FBgn0031306	CG4577
2L	1145766	FET	1.29e-58	0.00435	T/G	0.894/0.094	0.8	synonymous_variant	FBgn0031307	MFS3
2L	1154507	FET	1.06e-64	0.00149	G/A	0.9/0.0669999999999999	0.833333	intron_variant	FBgn0261458	capt
2L	1176559	FET	1.48e-59	0.00435	A/C	0.9/0.094	0.805556	synonymous_variant	FBgn0031318	CG4887
2L	1176559	FET	1.48e-59	0.00435	A/C	0.9/0.094	0.805556	upstream_gene_variant	FBgn0031319	CG4896
2L	1190943	FET	2.23e-52	0.007	G/A	0.867/0.106	0.761111	intron_variant	FBgn0031322	CG5001
2L	1193196	FET	1.18e-53	0.007	C/G	0.717/0.006	0.711111	intron_variant	FBgn0031322	CG5001
2L	1195440	FET	6.35e-56	0.00547	T/C	0.75/0.011	0.738889	intron_variant	FBgn0031322	CG5001
2L	1196053	FET	1.78e-52	0.007	T/C	0.689/0	0.688889	intron_variant	FBgn0031322	CG5001
2L	1205062	FET	2.82e-63	0.00149	C/T	0.778/0	0.777778	3_prime_UTR_variant	FBgn0031324	CG14342
2L	1217830	FET	1.06e-46	0.048	T/C	0.683/0.017	0.666667	intergenic_region
2L	1217830	FET	1.06e-46	0.048	T/C	0.683/0.017	0.666667	upstream_gene_variant	FBgn0259229	CG42329
2L	1217830	FET	1.06e-46	0.048	T/C	0.683/0.017	0.666667	upstream_gene_variant	FBgn0262944	CR43263
2L	1218367	FET	1.72e-49	0.0173	C/T	0.772/0.05	0.722222	intergenic_region
2L	1218367	FET	1.72e-49	0.0173	C/T	0.772/0.05	0.722222	upstream_gene_variant	FBgn0259229	CG42329
2L	1218367	FET	1.72e-49	0.0173	C/T	0.772/0.05	0.722222	upstream_gene_variant	FBgn0262944	CR43263
2L	1231870	FET	1.29e-50	0.0129	A/G	0.772/0.044	0.727778	intergenic_region
2L	1233961	FET	1.98e-48	0.0223	C/G	0.744/0.039	0.705556	intergenic_region
2L	1234079	FET	6.35e-51	0.00873	A/T	0.733/0.022	0.711111	intergenic_region
2L	1234633	FET	5.59e-49	0.0194	C/A	0.739/0.033	0.705556	intergenic_region
2L	1249361	FET	1.08e-47	0.0307	C/A	0.728/0.033	0.694444	intergenic_region
2L	1252831	FET	5.62e-57	0.00492	G/A	0.744/0.006	0.738889	intergenic_region
2L	1252834	FET	5.22e-59	0.00435	A/T	0.744/0	0.744444	intergenic_region
2L	1254049	FET	4.92e-47	0.0432	A/T	0.778/0.0669999999999999	0.711111	intergenic_region
2L	1254051	FET	1.83e-60	0.00435	A/C	0.828/0.033	0.794444	intergenic_region
2L	1292532	FET	1.44e-54	0.007	T/C	0.739/0.011	0.727778	intron_variant	FBgn0041097	robo3
2L	1755857	GLMM	5.35e-07	0.0449871	C/T	0.511/0	0.511493	missense_variant	FBgn0041249	Gr22f
2L	1819570	GLMM	1.05e-06	0.0463138	T/G	0.549/0.016	0.533138	downstream_gene_variant	FBgn0051933	CG31933
2L	1819570	GLMM	1.05e-06	0.0463138	T/G	0.549/0.016	0.533138	intergenic_region
2L	1834383	GLMM	5.28e-08	0.0237154	A/C	0.533/0	0.532692	intergenic_region
2L	1834383	GLMM	5.28e-08	0.0237154	A/C	0.533/0	0.532692	upstream_gene_variant	FBgn0031367	c-cup
2L	2023040	GLMM	1.31e-06	0.0466853	A/G	0.525/1	0.475061	intron_variant	FBgn0031384	CG4238
2L	2023040	GLMM	1.31e-06	0.0466853	A/G	0.525/1	0.475061	upstream_gene_variant	FBgn0031384	CG4238
2L	2023084	GLMM	5.54e-07	0.0449871	A/T	0.541/1	0.458541	intron_variant	FBgn0031384	CG4238
2L	2023084	GLMM	5.54e-07	0.0449871	A/T	0.541/1	0.458541	upstream_gene_variant	FBgn0031384	CG4238
2L	2023899	GLMM	9.53e-08	0.0356083	G/T	0.508/1	0.491905	intron_variant	FBgn0031384	CG4238
2L	2023899	GLMM	9.53e-08	0.0356083	G/T	0.508/1	0.491905	upstream_gene_variant	FBgn0031384	CG4238
2L	2050822	GLMM	3.01e-07	0.0396396	T/C	0.512/0	0.511915	intergenic_region
2L	2061743	GLMM	1.17e-07	0.0364146	A/T	0.553/0.992	0.439163	intron_variant	FBgn0053516	dpr3
2L	2064373	GLMM	2.51e-07	0.0396396	A/C	0.531/1	0.468753	intron_variant	FBgn0053516	dpr3
2L	2064866	GLMM	1.44e-06	0.05	A/G	0.639/1	0.360649	intron_variant	FBgn0053516	dpr3
2L	2064903	GLMM	4.36e-07	0.042836	A/G	0.525/1	0.474826	intron_variant	FBgn0053516	dpr3
2L	2064915	GLMM	2.58e-07	0.0396396	A/G	0.509/1	0.490612	intron_variant	FBgn0053516	dpr3
2L	2064941	GLMM	1.09e-06	0.0463138	G/T	0.531/0.995	0.464686	intron_variant	FBgn0053516	dpr3
2L	2064947	GLMM	1.43e-07	0.0385542	G/A	0.53/1	0.470408	intron_variant	FBgn0053516	dpr3
2L	2064948	GLMM	1.73e-07	0.0396396	T/C	0.529/1	0.471024	intron_variant	FBgn0053516	dpr3
2L	2065215	GLMM	1.32e-06	0.0466853	C/T	0.519/0.995	0.47569	intron_variant	FBgn0053516	dpr3
2L	2065244	GLMM	3.29e-07	0.0426929	G/C	0.513/0.005	0.508705	intron_variant	FBgn0053516	dpr3
2L	2087572	GLMM	1.33e-06	0.0481036	A/T	0.511/0.009	0.50136	intron_variant	FBgn0053516	dpr3
2L	2185648	GLMM	3.95e-07	0.042836	A/T	0.546/0.008	0.537736	downstream_gene_variant	FBgn0264875	CR44066
2L	2185648	GLMM	3.95e-07	0.042836	A/T	0.546/0.008	0.537736	downstream_gene_variant	FBgn0265017	CR43751
2L	2185648	GLMM	3.95e-07	0.042836	A/T	0.546/0.008	0.537736	intergenic_region
2L	2185648	GLMM	3.95e-07	0.042836	A/T	0.546/0.008	0.537736	upstream_gene_variant	FBgn0051946	tRNA:CR31946
2L	2248666	GLMM	9.48e-08	0.0356083	T/C	0.559/0.983	0.423709	downstream_gene_variant	FBgn0011832	Ser12
2L	2248666	GLMM	9.48e-08	0.0356083	T/C	0.559/0.983	0.423709	downstream_gene_variant	FBgn0262106	CR42859
2L	2248666	GLMM	9.48e-08	0.0356083	T/C	0.559/0.983	0.423709	intergenic_region
2L	2248668	GLMM	1.25e-07	0.0385542	T/C	0.561/0.983	0.422042	downstream_gene_variant	FBgn0011832	Ser12
2L	2248668	GLMM	1.25e-07	0.0385542	T/C	0.561/0.983	0.422042	downstream_gene_variant	FBgn0262106	CR42859
2L	2248668	GLMM	1.25e-07	0.0385542	T/C	0.561/0.983	0.422042	intergenic_region
2L	2249031	GLMM	1.37e-06	0.0494505	G/A	0.544/0.987	0.442503	downstream_gene_variant	FBgn0011832	Ser12
2L	2249031	GLMM	1.37e-06	0.0494505	G/A	0.544/0.987	0.442503	downstream_gene_variant	FBgn0262106	CR42859
2L	2249031	GLMM	1.37e-06	0.0494505	G/A	0.544/0.987	0.442503	intergenic_region
2L	2252376	GLMM	6.37e-07	0.0449871	T/C	0.509/0.006	0.503559	downstream_gene_variant	FBgn0031406	Send1
2L	2252376	GLMM	6.37e-07	0.0449871	T/C	0.509/0.006	0.503559	intergenic_region
2L	2252376	GLMM	6.37e-07	0.0449871	T/C	0.509/0.006	0.503559	upstream_gene_variant	FBgn0011832	Ser12
2L	2252376	GLMM	6.37e-07	0.0449871	T/C	0.509/0.006	0.503559	upstream_gene_variant	FBgn0042186	CG17239
2L	2252376	GLMM	6.37e-07	0.0449871	T/C	0.509/0.006	0.503559	upstream_gene_variant	FBgn0042187	CG17234
2L	2261651	GLMM	1.08e-06	0.0463138	T/A	0.51/0.021	0.489924	intergenic_region
2L	2261651	GLMM	1.08e-06	0.0463138	T/A	0.51/0.021	0.489924	upstream_gene_variant	FBgn0031407	CG4270
2L	2261651	GLMM	1.08e-06	0.0463138	T/A	0.51/0.021	0.489924	upstream_gene_variant	FBgn0266023	CR44788
2L	2348394	GLMM	1.48e-06	0.05	G/A	0.649/0.99	0.341265	intron_variant	FBgn0031413	CG9967
2L	2348394	GLMM	1.48e-06	0.05	G/A	0.649/0.99	0.341265	intron_variant	FBgn0031414	eys
2L	2352100	GLMM	9.68e-07	0.0463138	G/T	0.543/0.006	0.536602	intron_variant	FBgn0031413	CG9967
2L	2352100	GLMM	9.68e-07	0.0463138	G/T	0.543/0.006	0.536602	intron_variant	FBgn0031414	eys
2L	2356101	GLMM	8.4e-07	0.04561	A/G	0.536/0.987	0.450373	intron_variant	FBgn0031413	CG9967
2L	2356101	GLMM	8.4e-07	0.04561	A/G	0.536/0.987	0.450373	intron_variant	FBgn0031414	eys
2L	2356102	GLMM	9.16e-07	0.0463138	T/C	0.545/0.987	0.442008	intron_variant	FBgn0031413	CG9967
2L	2356102	GLMM	9.16e-07	0.0463138	T/C	0.545/0.987	0.442008	intron_variant	FBgn0031414	eys
2L	2356106	GLMM	4.66e-07	0.042836	A/G	0.511/0.987	0.476093	intron_variant	FBgn0031413	CG9967
2L	2356106	GLMM	4.66e-07	0.042836	A/G	0.511/0.987	0.476093	intron_variant	FBgn0031414	eys
2L	2371842	GLMM	5.67e-07	0.0449871	G/A	0.508/0.015	0.493117	downstream_gene_variant	FBgn0031418	CG3609
2L	2371842	GLMM	5.67e-07	0.0449871	G/A	0.508/0.015	0.493117	downstream_gene_variant	FBgn0261647	Axud1
2L	2371842	GLMM	5.67e-07	0.0449871	G/A	0.508/0.015	0.493117	intergenic_region
2L	2371842	GLMM	5.67e-07	0.0449871	G/A	0.508/0.015	0.493117	upstream_gene_variant	FBgn0031417	CG3597
2L	2392938	GLMM	1.42e-06	0.05	T/C	0.643/0.991	0.348567	intron_variant	FBgn0031424	VGlut
2L	2399615	GLMM	1.15e-07	0.0364146	T/C	0.529/0.011	0.518245	intron_variant	FBgn0031424	VGlut
2L	2399615	GLMM	1.15e-07	0.0364146	T/C	0.529/0.011	0.518245	upstream_gene_variant	FBgn0031424	VGlut
2L	2399615	GLMM	1.15e-07	0.0364146	T/C	0.529/0.011	0.518245	upstream_gene_variant	FBgn0031424	VGlut
2L	2399737	GLMM	4.15e-07	0.042836	C/T	0.557/0.986	0.429536	intron_variant	FBgn0031424	VGlut
2L	2399737	GLMM	4.15e-07	0.042836	C/T	0.557/0.986	0.429536	upstream_gene_variant	FBgn0031424	VGlut
2L	2399737	GLMM	4.15e-07	0.042836	C/T	0.557/0.986	0.429536	upstream_gene_variant	FBgn0031424	VGlut
2L	2399882	GLMM	1.24e-07	0.0385542	G/A	0.565/0.985	0.420386	intron_variant	FBgn0031424	VGlut
2L	2399882	GLMM	1.24e-07	0.0385542	G/A	0.565/0.985	0.420386	upstream_gene_variant	FBgn0031424	VGlut
2L	2399882	GLMM	1.24e-07	0.0385542	G/A	0.565/0.985	0.420386	upstream_gene_variant	FBgn0031424	VGlut
2L	2414938	GLMM	2.43e-07	0.0396396	A/G	0.506/0.986	0.479366	5_prime_UTR_variant	FBgn0031426	CG18641
2L	2414938	GLMM	2.43e-07	0.0396396	A/G	0.506/0.986	0.479366	downstream_gene_variant	FBgn0051948	CG31948
2L	2414938	GLMM	2.43e-07	0.0396396	A/G	0.506/0.986	0.479366	downstream_gene_variant	FBgn0051948	CG31948
2L	2414938	GLMM	2.43e-07	0.0396396	A/G	0.506/0.986	0.479366	downstream_gene_variant	FBgn0085477	CG34448
2L	2414974	GLMM	4.03e-07	0.042836	G/A	0.502/0.01	0.491747	5_prime_UTR_variant	FBgn0031426	CG18641
2L	2414974	GLMM	4.03e-07	0.042836	G/A	0.502/0.01	0.491747	downstream_gene_variant	FBgn0051948	CG31948
2L	2414974	GLMM	4.03e-07	0.042836	G/A	0.502/0.01	0.491747	downstream_gene_variant	FBgn0051948	CG31948
2L	2414974	GLMM	4.03e-07	0.042836	G/A	0.502/0.01	0.491747	downstream_gene_variant	FBgn0085477	CG34448
2L	2420110	GLMM	1.51e-06	0.05	T/C	0.634/0.993	0.359637	intergenic_region
2L	2420110	GLMM	1.51e-06	0.05	T/C	0.634/0.993	0.359637	upstream_gene_variant	FBgn0031428	CG9886
2L	2420110	GLMM	1.51e-06	0.05	T/C	0.634/0.993	0.359637	upstream_gene_variant	FBgn0085476	CG34447
2L	2420110	GLMM	1.51e-06	0.05	T/C	0.634/0.993	0.359637	upstream_gene_variant	FBgn0085476	CG34447
2L	2420759	GLMM	4.66e-08	0.0237154	C/T	0.579/0.006	0.5733	intergenic_region
2L	2420759	GLMM	4.66e-08	0.0237154	C/T	0.579/0.006	0.5733	upstream_gene_variant	FBgn0031428	CG9886
2L	2420759	GLMM	4.66e-08	0.0237154	C/T	0.579/0.006	0.5733	upstream_gene_variant	FBgn0085476	CG34447
2L	2420759	GLMM	4.66e-08	0.0237154	C/T	0.579/0.006	0.5733	upstream_gene_variant	FBgn0085476	CG34447
2L	2422196	GLMM	4.6e-07	0.042836	T/C	0.525/0	0.525175	synonymous_variant	FBgn0031428	CG9886
2L	2422250	GLMM	3.41e-07	0.0426929	A/G	0.527/0.01	0.517048	synonymous_variant	FBgn0031428	CG9886
2L	2436877	GLMM	1.39e-06	0.05	G/A	0.521/0.028	0.492927	intron_variant	FBgn0000490	dpp
2L	2462814	GLMM	8.13e-07	0.04561	A/G	0.635/0.985	0.349793	downstream_gene_variant	FBgn0012016	tRNA:Y1:22Fa
2L	2462814	GLMM	8.13e-07	0.04561	A/G	0.635/0.985	0.349793	intergenic_region
2L	2462854	GLMM	7.73e-07	0.0452436	G/C	0.605/0.984	0.379298	downstream_gene_variant	FBgn0012016	tRNA:Y1:22Fa
2L	2462854	GLMM	7.73e-07	0.0452436	G/C	0.605/0.984	0.379298	intergenic_region
2L	2465184	GLMM	4.66e-07	0.042836	C/T	0.618/0.98	0.36246	intergenic_region
2L	2473667	GLMM	6.63e-07	0.0452436	A/G	0.593/0.968	0.374832	intergenic_region
2L	2473667	GLMM	6.63e-07	0.0452436	A/G	0.593/0.968	0.374832	upstream_gene_variant	FBgn0266824	CR45286
2L	2490391	GLMM	1.39e-06	0.05	A/G	0.582/0.96	0.378779	synonymous_variant	FBgn0264978	Slh
2L	2500935	GLMM	1.14e-06	0.0463138	T/G	0.676/0.988	0.311843	intergenic_region
2L	2522025	GLMM	2.74e-07	0.0396396	G/T	0.631/0.988	0.356769	intergenic_region
2L	2527922	GLMM	3.81e-07	0.0426929	G/A	0.582/0.979	0.396253	intergenic_region
2L	2534155	GLMM	7.14e-07	0.0452436	A/G	0.523/0.014	0.508573	intergenic_region
2L	2534155	GLMM	7.14e-07	0.0452436	A/G	0.523/0.014	0.508573	upstream_gene_variant	FBgn0264943	CR44112
2L	2534202	GLMM	8.91e-07	0.0463138	G/T	0.614/0.99	0.376559	intergenic_region
2L	2534202	GLMM	8.91e-07	0.0463138	G/T	0.614/0.99	0.376559	upstream_gene_variant	FBgn0264943	CR44112
2L	2547827	GLMM	1.44e-06	0.05	C/T	0.533/0.039	0.494455	intergenic_region
2L	2556482	GLMM	1.5e-06	0.05	G/A	0.633/0.975	0.341767	downstream_gene_variant	FBgn0264944	CR44113
2L	2556482	GLMM	1.5e-06	0.05	G/A	0.633/0.975	0.341767	intergenic_region
2L	2564414	GLMM	6.14e-07	0.0449871	A/G	0.535/0.984	0.449587	downstream_gene_variant	FBgn0041337	Cyp309a2
2L	2564414	GLMM	6.14e-07	0.0449871	A/G	0.535/0.984	0.449587	synonymous_variant	FBgn0031432	Cyp309a1
2L	2585546	GLMM	1.41e-06	0.05	C/T	0.566/0.958	0.392503	intergenic_region
2L	2585546	GLMM	1.41e-06	0.05	C/T	0.566/0.958	0.392503	upstream_gene_variant	FBgn0026479	Drp1
2L	2744360	GLMM	1.23e-06	0.0463138	A/G	0.622/0.996	0.374503	3_prime_UTR_variant	FBgn0031451	CG9961
2L	2744360	GLMM	1.23e-06	0.0463138	A/G	0.622/0.996	0.374503	downstream_gene_variant	FBgn0031450	Hrs
2L	2744360	GLMM	1.23e-06	0.0463138	A/G	0.622/0.996	0.374503	synonymous_variant	FBgn0031451	CG9961
2L	2744360	GLMM	1.23e-06	0.0463138	A/G	0.622/0.996	0.374503	upstream_gene_variant	FBgn0031452	Cwc25
2L	2744366	GLMM	7.24e-07	0.0452436	A/C	0.627/0.996	0.3695	3_prime_UTR_variant	FBgn0031451	CG9961
2L	2744366	GLMM	7.24e-07	0.0452436	A/C	0.627/0.996	0.3695	downstream_gene_variant	FBgn0031450	Hrs
2L	2744366	GLMM	7.24e-07	0.0452436	A/C	0.627/0.996	0.3695	missense_variant	FBgn0031451	CG9961
2L	2744366	GLMM	7.24e-07	0.0452436	A/C	0.627/0.996	0.3695	upstream_gene_variant	FBgn0031452	Cwc25
2L	2744376	GLMM	1.26e-06	0.0463138	G/A	0.603/0.992	0.388585	3_prime_UTR_variant	FBgn0031451	CG9961
2L	2744376	GLMM	1.26e-06	0.0463138	G/A	0.603/0.992	0.388585	downstream_gene_variant	FBgn0031450	Hrs
2L	2744376	GLMM	1.26e-06	0.0463138	G/A	0.603/0.992	0.388585	synonymous_variant	FBgn0031451	CG9961
2L	2744376	GLMM	1.26e-06	0.0463138	G/A	0.603/0.992	0.388585	upstream_gene_variant	FBgn0031452	Cwc25
2L	2920553	GLMM	3.95e-07	0.042836	T/G	0.607/0.026	0.580822	intron_variant	FBgn0041111	lilli
2L	2920947	GLMM	3.3e-07	0.0426929	G/C	0.622/0.018	0.604224	intron_variant	FBgn0041111	lilli
2L	2937232	GLMM	6.85e-07	0.0452436	A/G	0.581/0.005	0.575571	intron_variant	FBgn0041111	lilli
2L	2946793	GLMM	1.52e-07	0.0385542	A/T	0.578/0	0.57809	synonymous_variant	FBgn0041111	lilli
2L	3957770	GLMM	7.06e-07	0.0452436	C/A	0.575/0.969	0.39366	intron_variant	FBgn0051774	fred
2L	3965019	GLMM	1.45e-06	0.05	T/C	0.59/0.935	0.344503	intron_variant	FBgn0051774	fred
2L	4254067	FET	4.79e-48	0.0255	C/A	0.939/0.222	0.716667	downstream_gene_variant	FBgn0266832	CR45294
2L	4254067	FET	4.79e-48	0.0255	C/A	0.939/0.222	0.716667	intergenic_region
2L	4254068	FET	4.38e-49	0.0192	C/A	0.961/0.25	0.711111	downstream_gene_variant	FBgn0266832	CR45294
2L	4254068	FET	4.38e-49	0.0192	C/A	0.961/0.25	0.711111	intergenic_region
2L	4349686	FET	8.18e-50	0.0155	A/G	0.933/0.2	0.733333	downstream_gene_variant	FBgn0265908	CR44697
2L	4349686	FET	8.18e-50	0.0155	A/G	0.933/0.2	0.733333	downstream_gene_variant	FBgn0265909	CR44698
2L	4349686	FET	8.18e-50	0.0155	A/G	0.933/0.2	0.733333	downstream_gene_variant	FBgn0265910	CR44699
2L	4349686	FET	8.18e-50	0.0155	A/G	0.933/0.2	0.733333	intergenic_region
2L	4349686	FET	8.18e-50	0.0155	A/G	0.933/0.2	0.733333	upstream_gene_variant	FBgn0265911	CR44700
2L	4349836	FET	1.09e-56	0.00547	C/T	0.933/0.15	0.783333	downstream_gene_variant	FBgn0265908	CR44697
2L	4349836	FET	1.09e-56	0.00547	C/T	0.933/0.15	0.783333	downstream_gene_variant	FBgn0265909	CR44698
2L	4349836	FET	1.09e-56	0.00547	C/T	0.933/0.15	0.783333	downstream_gene_variant	FBgn0265910	CR44699
2L	4349836	FET	1.09e-56	0.00547	C/T	0.933/0.15	0.783333	intergenic_region
2L	4349836	FET	1.09e-56	0.00547	C/T	0.933/0.15	0.783333	upstream_gene_variant	FBgn0265911	CR44700
2L	4772759	GLMM	1.16e-06	0.0463138	G/T	0.622/1	0.377555	intron_variant	FBgn0031627	CG15630
2L	5373858	FET	2.23e-52	0.007	G/T	0.894/0.133	0.761111	intergenic_region
2L	5374642	FET	3.04e-52	0.00814	G/A	0.744/0.022	0.722222	intergenic_region
2L	5376467	FET	2.93e-48	0.0249	G/A	0.65/0	0.65	intergenic_region
2L	5376874	FET	7.6e-49	0.0198	A/G	0.656/0	0.655556	intergenic_region
2L	5377848	FET	4.49e-48	0.0255	C/A	0.667/0.006	0.661111	downstream_gene_variant	FBgn0262097	CR42850
2L	5377848	FET	4.49e-48	0.0255	C/A	0.667/0.006	0.661111	intergenic_region
2L	5383614	FET	3.06e-50	0.0144	G/T	0.739/0.028	0.711111	intergenic_region
2L	5389274	GLMM	2.58e-07	0.0396396	T/A	0.99/0.564	0.426202	downstream_gene_variant	FBgn0265958	CR44745
2L	5389274	GLMM	2.58e-07	0.0396396	T/A	0.99/0.564	0.426202	intergenic_region
2L	5389301	GLMM	2.21e-07	0.0396396	G/A	0.992/0.607	0.385241	downstream_gene_variant	FBgn0265958	CR44745
2L	5389301	GLMM	2.21e-07	0.0396396	G/A	0.992/0.607	0.385241	intergenic_region
2L	5400379	FET	2.93e-48	0.0249	T/G	0.65/0	0.65	intergenic_region
2L	5413421	FET	4.23e-70	0	T/C	0.872/0.022	0.85	intron_variant	FBgn0016660	H15
2L	5413429	FET	7.42e-52	0.00834	A/T	0.683/0	0.683333	intron_variant	FBgn0016660	H15
2L	5413430	FET	2.13e-58	0.00435	C/T	0.822/0.039	0.783333	intron_variant	FBgn0016660	H15
2L	5413461	FET	2.93e-48	0.0249	T/A	0.65/0	0.65	intron_variant	FBgn0016660	H15
2L	5413474	FET	3.25e-61	0.00435	A/G	0.85/0.044	0.805556	intron_variant	FBgn0016660	H15
2L	5413498	FET	7.6e-49	0.0198	T/C	0.656/0	0.655556	intron_variant	FBgn0016660	H15
2L	5413499	FET	5.01e-71	0	C/T	0.878/0.022	0.855556	intron_variant	FBgn0016660	H15
2L	5413501	FET	1.78e-52	0.007	G/C	0.689/0	0.688889	intron_variant	FBgn0016660	H15
2L	5414582	FET	2.67e-52	0.00814	C/G	0.883/0.122	0.761111	intron_variant	FBgn0016660	H15
2L	5414753	FET	1.7e-50	0.0129	C/T	0.689/0.006	0.683333	intron_variant	FBgn0016660	H15
2L	5417268	FET	3.11e-48	0.0249	G/A	0.85/0.117	0.733333	downstream_gene_variant	FBgn0016660	H15
2L	5417268	FET	3.11e-48	0.0249	G/A	0.85/0.117	0.733333	downstream_gene_variant	FBgn0016660	H15
2L	5417268	FET	3.11e-48	0.0249	G/A	0.85/0.117	0.733333	intergenic_region
2L	5417431	FET	3.73e-58	0.00435	A/C	0.867/0.072	0.794444	downstream_gene_variant	FBgn0016660	H15
2L	5417431	FET	3.73e-58	0.00435	A/C	0.867/0.072	0.794444	downstream_gene_variant	FBgn0016660	H15
2L	5417431	FET	3.73e-58	0.00435	A/C	0.867/0.072	0.794444	intergenic_region
2L	5427013	FET	2.67e-52	0.00814	T/A	0.878/0.117	0.761111	intergenic_region
2L	5427035	FET	2.6e-48	0.0245	C/G	0.889/0.156	0.733333	intergenic_region
2L	5427047	FET	1.83e-47	0.0346	G/A	0.883/0.156	0.727778	intergenic_region
2L	5427123	FET	2.22e-58	0.00435	T/G	0.95/0.161	0.788889	intergenic_region
2L	5427826	FET	2.64e-54	0.007	A/T	0.722/0.006	0.716667	intergenic_region
2L	5435464	FET	3.83e-48	0.0255	A/T	0.95/0.239	0.711111	downstream_gene_variant	FBgn0051647	CR31647
2L	5435464	FET	3.83e-48	0.0255	A/T	0.95/0.239	0.711111	downstream_gene_variant	FBgn0263867	CR43714
2L	5435464	FET	3.83e-48	0.0255	A/T	0.95/0.239	0.711111	intergenic_region
2L	5435464	FET	3.83e-48	0.0255	A/T	0.95/0.239	0.711111	upstream_gene_variant	FBgn0263868	CR43715
2L	5435506	FET	9.91e-54	0.007	G/A	0.7/0	0.7	downstream_gene_variant	FBgn0051647	CR31647
2L	5435506	FET	9.91e-54	0.007	G/A	0.7/0	0.7	downstream_gene_variant	FBgn0263867	CR43714
2L	5435506	FET	9.91e-54	0.007	G/A	0.7/0	0.7	intergenic_region
2L	5435506	FET	9.91e-54	0.007	G/A	0.7/0	0.7	upstream_gene_variant	FBgn0263868	CR43715
2L	5435642	FET	1.58e-50	0.0129	A/T	0.85/0	0.85	non_coding_exon_variant	FBgn0051647	CR31647
2L	5435653	FET	7.48e-61	0.00435	C/A	0.811/0.022	0.788889	downstream_gene_variant	FBgn0086033	snoRNA:Me28S-A2486
2L	5435653	FET	7.48e-61	0.00435	C/A	0.811/0.022	0.788889	non_coding_exon_variant	FBgn0051647	CR31647
2L	5435653	FET	7.48e-61	0.00435	C/A	0.811/0.022	0.788889	upstream_gene_variant	FBgn0263868	CR43715
2L	5435678	FET	5.2e-55	0.007	T/A	0.711/0	0.711111	downstream_gene_variant	FBgn0086033	snoRNA:Me28S-A2486
2L	5435678	FET	5.2e-55	0.007	T/A	0.711/0	0.711111	non_coding_exon_variant	FBgn0051647	CR31647
2L	5435678	FET	5.2e-55	0.007	T/A	0.711/0	0.711111	upstream_gene_variant	FBgn0263868	CR43715
2L	5435686	FET	1.78e-52	0.007	T/C	0.689/0	0.688889	downstream_gene_variant	FBgn0086033	snoRNA:Me28S-A2486
2L	5435686	FET	1.78e-52	0.007	T/C	0.689/0	0.688889	non_coding_exon_variant	FBgn0051647	CR31647
2L	5435686	FET	1.78e-52	0.007	T/C	0.689/0	0.688889	upstream_gene_variant	FBgn0263868	CR43715
2L	5435711	FET	2.52e-58	0.00435	G/C	0.739/0	0.738889	downstream_gene_variant	FBgn0086033	snoRNA:Me28S-A2486
2L	5435711	FET	2.52e-58	0.00435	G/C	0.739/0	0.738889	non_coding_exon_variant	FBgn0051647	CR31647
2L	5435711	FET	2.52e-58	0.00435	G/C	0.739/0	0.738889	upstream_gene_variant	FBgn0263868	CR43715
2L	5435807	FET	2.57e-56	0.00547	A/G	0.722/0	0.722222	downstream_gene_variant	FBgn0086033	snoRNA:Me28S-A2486
2L	5435807	FET	2.57e-56	0.00547	A/G	0.722/0	0.722222	non_coding_exon_variant	FBgn0051647	CR31647
2L	5435807	FET	2.57e-56	0.00547	A/G	0.722/0	0.722222	upstream_gene_variant	FBgn0263868	CR43715
2L	5435841	FET	5.68e-49	0.0194	A/G	0.878/0.139	0.738889	downstream_gene_variant	FBgn0086033	snoRNA:Me28S-A2486
2L	5435841	FET	5.68e-49	0.0194	A/G	0.878/0.139	0.738889	non_coding_exon_variant	FBgn0051647	CR31647
2L	5435841	FET	5.68e-49	0.0194	A/G	0.878/0.139	0.738889	upstream_gene_variant	FBgn0263868	CR43715
2L	5435877	FET	2.57e-56	0.00547	G/A	0.722/0	0.722222	downstream_gene_variant	FBgn0086033	snoRNA:Me28S-A2486
2L	5435877	FET	2.57e-56	0.00547	G/A	0.722/0	0.722222	non_coding_exon_variant	FBgn0051647	CR31647
2L	5435877	FET	2.57e-56	0.00547	G/A	0.722/0	0.722222	upstream_gene_variant	FBgn0263868	CR43715
2L	5443750	FET	1.12e-47	0.0317	A/G	0.644/0	0.644444	intergenic_region
2L	5443965	FET	7.6e-49	0.0198	A/C	0.656/0	0.655556	intergenic_region
2L	5443980	FET	2.27e-52	0.007	C/T	0.706/0.006	0.7	intergenic_region
2L	5444114	FET	6.67e-54	0.007	T/A	0.733/0.011	0.722222	intergenic_region
2L	5444213	FET	5.2e-55	0.007	T/C	0.711/0	0.711111	intergenic_region
2L	5445317	FET	1.58e-48	0.0219	G/A	0.7/0.017	0.683333	intergenic_region
2L	5445357	FET	2.29e-54	0.007	A/G	0.706/0	0.705556	intergenic_region
2L	5445819	FET	3.06e-50	0.0144	C/G	0.739/0.028	0.711111	intergenic_region
2L	5449783	FET	1.17e-55	0.00613	A/G	0.717/0	0.716667	intergenic_region
2L	5449892	FET	4.09e-51	0.00873	A/G	0.694/0.006	0.688889	intergenic_region
2L	5451415	FET	2.52e-58	0.00435	T/A	0.739/0	0.738889	intergenic_region
2L	5451559	FET	9.08e-60	0.00435	T/C	0.767/0.006	0.761111	intergenic_region
2L	5458527	FET	2.29e-54	0.007	G/A	0.706/0	0.705556	intergenic_region
2L	5459277	FET	2.12e-60	0.00435	A/G	0.756/0	0.755556	intergenic_region
2L	5459601	FET	5.22e-59	0.00435	C/T	0.744/0	0.744444	intergenic_region
2L	5459835	FET	8.04e-62	0.00435	G/T	0.767/0	0.766667	intergenic_region
2L	5459835	FET	8.04e-62	0.00435	G/T	0.767/0	0.766667	upstream_gene_variant	FBgn0261963	mid
2L	5459838	FET	5.59e-57	0.00492	G/A	0.728/0	0.727778	intergenic_region
2L	5459838	FET	5.59e-57	0.00492	G/A	0.728/0	0.727778	upstream_gene_variant	FBgn0261963	mid
2L	5460038	FET	9.91e-54	0.007	A/T	0.7/0	0.7	intergenic_region
2L	5460038	FET	9.91e-54	0.007	A/T	0.7/0	0.7	upstream_gene_variant	FBgn0261963	mid
2L	5460086	FET	5.22e-59	0.00435	A/T	0.744/0	0.744444	intergenic_region
2L	5460086	FET	5.22e-59	0.00435	A/T	0.744/0	0.744444	upstream_gene_variant	FBgn0261963	mid
2L	5460129	FET	1.2e-57	0.00492	A/T	0.733/0	0.733333	intergenic_region
2L	5460129	FET	1.2e-57	0.00492	A/T	0.733/0	0.733333	upstream_gene_variant	FBgn0261963	mid
2L	5460329	FET	1.26e-55	0.00683	A/C	0.733/0.006	0.727778	intergenic_region
2L	5460329	FET	1.26e-55	0.00683	A/C	0.733/0.006	0.727778	upstream_gene_variant	FBgn0261963	mid
2L	5460399	FET	1.2e-57	0.00492	G/A	0.733/0	0.733333	intergenic_region
2L	5460399	FET	1.2e-57	0.00492	G/A	0.733/0	0.733333	upstream_gene_variant	FBgn0261963	mid
2L	5460407	FET	2.52e-58	0.00435	G/A	0.739/0	0.738889	intergenic_region
2L	5460407	FET	2.52e-58	0.00435	G/A	0.739/0	0.738889	upstream_gene_variant	FBgn0261963	mid
2L	5462626	GLMM	7.65e-08	0.0305085	A/G	1/0.688	0.312453	intron_variant	FBgn0261963	mid
2L	5463019	FET	6.67e-54	0.007	A/G	0.733/0.011	0.722222	intron_variant	FBgn0261963	mid
2L	5463238	FET	1.12e-47	0.0317	T/C	0.644/0	0.644444	intron_variant	FBgn0261963	mid
2L	5463825	FET	1.57e-46	0.0499	C/T	0.633/0	0.633333	missense_variant	FBgn0261963	mid
2L	5465807	FET	9.91e-54	0.007	A/T	0.7/0	0.7	intron_variant	FBgn0261963	mid
2L	5472989	FET	1.28e-61	0.00435	G/T	0.961/0.156	0.805556	intergenic_region
2L	5472999	FET	5.88e-77	0	T/G	0.939/0.044	0.894444	intergenic_region
2L	5473053	FET	1.22e-79	0	C/G	0.917/0.017	0.9	intergenic_region
2L	5473974	FET	2.88e-64	0.00149	T/C	0.844/0.028	0.816667	intergenic_region
2L	5474838	FET	2.36e-81	0	T/A	0.917/0.011	0.905556	intergenic_region
2L	5474901	FET	1.74e-85	0	A/G	0.928/0.006	0.922222	intergenic_region
2L	5475153	FET	5.22e-56	0.00547	T/G	0.911/0.128	0.783333	intergenic_region
2L	5475171	FET	5.98e-49	0.0194	G/T	0.867/0.128	0.738889	intergenic_region
2L	5475259	FET	4.69e-55	0.007	T/C	0.872/0.094	0.777778	intergenic_region
2L	5475266	FET	3.3e-54	0.007	C/T	0.867/0.094	0.772222	intergenic_region
2L	5475347	FET	4.84e-53	0.007	C/T	0.922/0.161	0.761111	intergenic_region
2L	5475459	FET	2.07e-48	0.0223	G/T	0.894/0.161	0.733333	intergenic_region
2L	5475474	FET	7.88e-56	0.00613	T/G	0.894/0.111	0.783333	intergenic_region
2L	5475526	FET	1.7e-63	0.00149	T/C	0.917/0.089	0.827778	intergenic_region
2L	5475528	FET	8.44e-57	0.00492	C/G	0.906/0.117	0.788889	intergenic_region
2L	5475532	FET	1.69e-61	0.00435	A/G	0.906/0.089	0.816667	intergenic_region
2L	5475563	FET	4.05e-51	0.00873	T/C	0.911/0.161	0.75	intergenic_region
2L	5475914	FET	9.4e-53	0.007	C/T	0.933/0.178	0.755556	intergenic_region
2L	5476072	FET	1.96e-63	0.00149	T/C	0.839/0.028	0.811111	intergenic_region
2L	5476548	FET	2.72e-66	0.00149	G/C	0.8/0	0.8	intergenic_region
2L	5479332	FET	6.44e-47	0.0432	A/T	0.894/0.172	0.722222	intergenic_region
2L	5479426	FET	5.9e-50	0.0151	G/C	0.894/0.15	0.744444	intergenic_region
2L	5479431	FET	3.8e-48	0.0249	T/A	0.861/0.128	0.733333	intergenic_region
2L	5479854	FET	7.6e-49	0.0198	A/T	0.656/0	0.655556	intergenic_region
2L	5480111	FET	1.67e-71	0	A/C	0.861/0.011	0.85	intergenic_region
2L	5480113	FET	5.62e-57	0.00492	T/C	0.744/0.006	0.738889	intergenic_region
2L	5480120	FET	6.78e-65	0.00149	A/C	0.889/0.011	0.877778	intergenic_region
2L	5480128	FET	4.63e-80	0	G/A	0.9/0.006	0.894444	intergenic_region
2L	5480168	GLMM	9.97e-07	0.0463138	A/T	0.989/0.007	0.981229	intergenic_region
2L	5480168	FET	5.91e-101	0	A/T	0.989/0.006	0.983333	intergenic_region
2L	5480195	FET	9.56e-85	0	C/T	0.961/0.033	0.927778	intergenic_region
2L	5480212	FET	9.56e-85	0	T/G	0.961/0.033	0.927778	intergenic_region
2L	5480233	FET	2.1e-70	0	C/T	0.906/0.044	0.861111	intergenic_region
2L	5480249	FET	1.37e-83	0	C/T	0.928/0.011	0.916667	intergenic_region
2L	5480524	FET	1.91e-63	0.00149	C/T	0.794/0.006	0.788889	intergenic_region
2L	5482852	FET	1.55e-50	0.0129	T/G	0.828/0.083	0.744444	intergenic_region
2L	5483280	FET	1.24e-54	0.007	T/G	0.85/0.078	0.772222	intergenic_region
2L	5483628	FET	1.52e-62	0.00393	T/C	0.772/0	0.772222	intergenic_region
2L	5485230	FET	3.47e-59	0.00435	C/G	0.961/0.172	0.788889	intergenic_region
2L	5485230	FET	3.47e-59	0.00435	C/G	0.961/0.172	0.788889	upstream_gene_variant	FBgn0266825	CR45287
2L	5485248	FET	1.94e-59	0.00435	G/A	0.939/0.139	0.8	intergenic_region
2L	5485248	FET	1.94e-59	0.00435	G/A	0.939/0.139	0.8	upstream_gene_variant	FBgn0266825	CR45287
2L	5486651	FET	1.91e-63	0.00149	T/A	0.794/0.006	0.788889	intergenic_region
2L	5486651	FET	1.91e-63	0.00149	T/A	0.794/0.006	0.788889	upstream_gene_variant	FBgn0266825	CR45287
2L	5486855	FET	2.34e-58	0.00435	T/C	0.756/0.006	0.75	intergenic_region
2L	5486855	FET	2.34e-58	0.00435	T/C	0.756/0.006	0.75	upstream_gene_variant	FBgn0266825	CR45287
2L	5486908	GLMM	3.75e-07	0.0426929	A/T	0.972/0.343	0.629043	non_coding_exon_variant	FBgn0266825	CR45287
2L	5487526	FET	1.31e-53	0.007	G/T	0.972/0.233	0.738889	downstream_gene_variant	FBgn0266825	CR45287
2L	5487526	FET	1.31e-53	0.007	G/T	0.972/0.233	0.738889	intergenic_region
2L	5487663	FET	3.15e-67	0.00149	A/C	0.844/0.017	0.827778	downstream_gene_variant	FBgn0266825	CR45287
2L	5487663	FET	3.15e-67	0.00149	A/C	0.844/0.017	0.827778	intergenic_region
2L	5488646	FET	1.62e-77	0	A/G	0.906/0.017	0.888889	downstream_gene_variant	FBgn0266825	CR45287
2L	5488646	FET	1.62e-77	0	A/G	0.906/0.017	0.888889	intergenic_region
2L	5489560	FET	1.59e-65	0.00149	T/A	0.794/0	0.794444	intergenic_region
2L	5490974	FET	5.22e-59	0.00435	C/G	0.744/0	0.744444	intergenic_region
2L	5491208	FET	4.17e-61	0.00435	T/A	0.761/0	0.761111	intergenic_region
2L	5491383	FET	1.26e-55	0.00683	T/C	0.733/0.006	0.727778	intergenic_region
2L	5491408	FET	4.1e-65	0.00149	C/T	0.85/0.028	0.822222	intergenic_region
2L	5491504	FET	3.53e-68	0.00149	T/G	0.878/0.033	0.844444	intergenic_region
2L	5491758	FET	8.4e-47	0.0454	G/A	0.889/0.167	0.722222	intergenic_region
2L	5492519	FET	3.26e-61	0.00435	C/T	0.778/0.006	0.772222	intergenic_region
2L	5493612	FET	4.93e-50	0.0151	C/T	1/0.333	0.666667	intergenic_region
2L	5493627	FET	2.52e-58	0.00435	A/G	0.739/0	0.738889	intergenic_region
2L	5493780	FET	5.16e-53	0.007	G/C	0.739/0.017	0.722222	intergenic_region
2L	5493926	FET	5.65e-55	0.007	A/G	0.767/0.022	0.744444	intergenic_region
2L	5493927	FET	9.08e-60	0.00435	A/C	0.767/0.006	0.761111	intergenic_region
2L	5495144	FET	3.15e-67	0.00149	A/C	0.844/0.017	0.827778	intergenic_region
2L	5495742	FET	3.29e-64	0.00149	T/C	0.8/0.006	0.794444	intergenic_region
2L	5501757	FET	1.91e-63	0.00149	A/G	0.794/0.006	0.788889	intergenic_region
2L	5504846	FET	4.23e-70	0	T/C	0.872/0.022	0.85	intergenic_region
2L	5505129	FET	4.74e-78	0	T/C	0.889/0.006	0.883333	intergenic_region
2L	5505250	FET	1.96e-63	0.00149	T/G	0.839/0.028	0.811111	intergenic_region
2L	5505297	FET	1.1e-58	0.00435	A/T	0.806/0.028	0.777778	intergenic_region
2L	5505302	FET	2.02e-62	0.00435	A/G	0.822/0.022	0.8	intergenic_region
2L	5505311	FET	9.42e-64	0.00149	T/A	0.85/0.033	0.816667	intergenic_region
2L	5505318	FET	1.83e-60	0.00435	T/C	0.828/0.033	0.794444	intergenic_region
2L	5505319	FET	1.89e-59	0.00435	T/G	0.811/0.028	0.783333	intergenic_region
2L	5505352	FET	7.05e-69	0	G/A	0.844/0.011	0.833333	intergenic_region
2L	5505355	FET	1.29e-70	0	T/C	0.856/0.011	0.844444	intergenic_region
2L	5505359	FET	1.29e-70	0	G/A	0.856/0.011	0.844444	intergenic_region
2L	5506895	FET	3.43e-69	0	T/A	0.867/0.022	0.844444	intergenic_region
2L	5508104	FET	4.39e-60	0.00435	C/T	0.806/0.022	0.783333	intergenic_region
2L	5508120	FET	2.69e-68	0.00149	C/A	0.861/0.022	0.838889	intergenic_region
2L	5508123	FET	1.49e-66	0.00149	A/G	0.85/0.022	0.827778	intergenic_region
2L	5508125	FET	2.69e-68	0.00149	G/C	0.861/0.022	0.838889	intergenic_region
2L	5508331	GLMM	9.1e-08	0.0356083	G/C	1/0.692	0.307961	intergenic_region
2L	5508730	FET	2.19e-66	0.00149	C/G	0.839/0.017	0.822222	intergenic_region
2L	5509051	FET	2.91e-67	0.00149	G/C	0.872/0.033	0.838889	intergenic_region
2L	5509053	FET	1.69e-53	0.007	G/A	0.911/0.144	0.766667	intergenic_region
2L	5511302	FET	4.78e-50	0.0151	A/T	0.7/0.011	0.688889	intergenic_region
2L	5511455	FET	3.33e-48	0.0249	G/A	0.683/0.011	0.672222	intergenic_region
2L	5513470	FET	4.22e-47	0.0397	G/C	0.639/0	0.638889	intergenic_region
2L	5518444	FET	9.91e-54	0.007	A/C	0.7/0	0.7	downstream_gene_variant	FBgn0031708	CG7382
2L	5518444	FET	9.91e-54	0.007	A/C	0.7/0	0.7	synonymous_variant	FBgn0031707	CG14020
2L	5518444	FET	9.91e-54	0.007	A/C	0.7/0	0.7	upstream_gene_variant	FBgn0000318	cl
2L	5518444	FET	9.91e-54	0.007	A/C	0.7/0	0.7	upstream_gene_variant	FBgn0000318	cl
2L	5518474	FET	4.23e-53	0.007	C/A	0.694/0	0.694444	downstream_gene_variant	FBgn0031708	CG7382
2L	5518474	FET	4.23e-53	0.007	C/A	0.694/0	0.694444	missense_variant	FBgn0031707	CG14020
2L	5518474	FET	4.23e-53	0.007	C/A	0.694/0	0.694444	upstream_gene_variant	FBgn0000318	cl
2L	5518474	FET	4.23e-53	0.007	C/A	0.694/0	0.694444	upstream_gene_variant	FBgn0000318	cl
2L	5518525	FET	7.42e-52	0.00834	C/G	0.683/0	0.683333	downstream_gene_variant	FBgn0031708	CG7382
2L	5518525	FET	7.42e-52	0.00834	C/G	0.683/0	0.683333	synonymous_variant	FBgn0031707	CG14020
2L	5518525	FET	7.42e-52	0.00834	C/G	0.683/0	0.683333	upstream_gene_variant	FBgn0000318	cl
2L	5518525	FET	7.42e-52	0.00834	C/G	0.683/0	0.683333	upstream_gene_variant	FBgn0000318	cl
2L	5518555	FET	3.4e-67	0.00149	C/A	0.833/0.011	0.822222	downstream_gene_variant	FBgn0031708	CG7382
2L	5518555	FET	3.4e-67	0.00149	C/A	0.833/0.011	0.822222	synonymous_variant	FBgn0031707	CG14020
2L	5518555	FET	3.4e-67	0.00149	C/A	0.833/0.011	0.822222	upstream_gene_variant	FBgn0000318	cl
2L	5518555	FET	3.4e-67	0.00149	C/A	0.833/0.011	0.822222	upstream_gene_variant	FBgn0000318	cl
2L	5518693	FET	1.12e-47	0.0317	G/A	0.644/0	0.644444	downstream_gene_variant	FBgn0031708	CG7382
2L	5518693	FET	1.12e-47	0.0317	G/A	0.644/0	0.644444	synonymous_variant	FBgn0031707	CG14020
2L	5518693	FET	1.12e-47	0.0317	G/A	0.644/0	0.644444	upstream_gene_variant	FBgn0000318	cl
2L	5518693	FET	1.12e-47	0.0317	G/A	0.644/0	0.644444	upstream_gene_variant	FBgn0000318	cl
2L	5518780	FET	4.63e-60	0.00435	T/C	0.794/0.017	0.777778	downstream_gene_variant	FBgn0031708	CG7382
2L	5518780	FET	4.63e-60	0.00435	T/C	0.794/0.017	0.777778	synonymous_variant	FBgn0031707	CG14020
2L	5518780	FET	4.63e-60	0.00435	T/C	0.794/0.017	0.777778	upstream_gene_variant	FBgn0000318	cl
2L	5518780	FET	4.63e-60	0.00435	T/C	0.794/0.017	0.777778	upstream_gene_variant	FBgn0000318	cl
2L	5518881	FET	3.4e-67	0.00149	A/G	0.833/0.011	0.822222	3_prime_UTR_variant	FBgn0031707	CG14020
2L	5518881	FET	3.4e-67	0.00149	A/G	0.833/0.011	0.822222	3_prime_UTR_variant	FBgn0031707	CG14020
2L	5518881	FET	3.4e-67	0.00149	A/G	0.833/0.011	0.822222	downstream_gene_variant	FBgn0031708	CG7382
2L	5518881	FET	3.4e-67	0.00149	A/G	0.833/0.011	0.822222	upstream_gene_variant	FBgn0000318	cl
2L	5518881	FET	3.4e-67	0.00149	A/G	0.833/0.011	0.822222	upstream_gene_variant	FBgn0000318	cl
2L	5518957	FET	3.04e-51	0.00834	A/G	0.678/0	0.677778	3_prime_UTR_variant	FBgn0031708	CG7382
2L	5518957	FET	3.04e-51	0.00834	A/G	0.678/0	0.677778	downstream_gene_variant	FBgn0031707	CG14020
2L	5518957	FET	3.04e-51	0.00834	A/G	0.678/0	0.677778	upstream_gene_variant	FBgn0000318	cl
2L	5518957	FET	3.04e-51	0.00834	A/G	0.678/0	0.677778	upstream_gene_variant	FBgn0000318	cl
2L	5520050	FET	2.84e-49	0.0182	A/G	0.678/0.006	0.672222	downstream_gene_variant	FBgn0031707	CG14020
2L	5520050	FET	2.84e-49	0.0182	A/G	0.678/0.006	0.672222	downstream_gene_variant	FBgn0031710	CG7371
2L	5520050	FET	2.84e-49	0.0182	A/G	0.678/0.006	0.672222	intergenic_region
2L	5520050	FET	2.84e-49	0.0182	A/G	0.678/0.006	0.672222	upstream_gene_variant	FBgn0000318	cl
2L	5520050	FET	2.84e-49	0.0182	A/G	0.678/0.006	0.672222	upstream_gene_variant	FBgn0000318	cl
2L	5520050	FET	2.84e-49	0.0182	A/G	0.678/0.006	0.672222	upstream_gene_variant	FBgn0031708	CG7382
2L	5520187	FET	7.6e-49	0.0198	T/G	0.656/0	0.655556	5_prime_UTR_premature_start_codon_gain_variant	FBgn0000318	cl
2L	5520187	FET	7.6e-49	0.0198	T/G	0.656/0	0.655556	5_prime_UTR_variant	FBgn0000318	cl
2L	5520187	FET	7.6e-49	0.0198	T/G	0.656/0	0.655556	downstream_gene_variant	FBgn0031707	CG14020
2L	5520187	FET	7.6e-49	0.0198	T/G	0.656/0	0.655556	downstream_gene_variant	FBgn0031710	CG7371
2L	5520187	FET	7.6e-49	0.0198	T/G	0.656/0	0.655556	upstream_gene_variant	FBgn0000318	cl
2L	5520187	FET	7.6e-49	0.0198	T/G	0.656/0	0.655556	upstream_gene_variant	FBgn0031708	CG7382
2L	5521074	FET	6.75e-47	0.0435	A/C	0.656/0.006	0.65	downstream_gene_variant	FBgn0031710	CG7371
2L	5521074	FET	6.75e-47	0.0435	A/C	0.656/0.006	0.65	intron_variant	FBgn0000318	cl
2L	5521074	FET	6.75e-47	0.0435	A/C	0.656/0.006	0.65	upstream_gene_variant	FBgn0031708	CG7382
2L	5521387	FET	1.75e-47	0.0326	A/G	0.661/0.006	0.655556	downstream_gene_variant	FBgn0000318	cl
2L	5521387	FET	1.75e-47	0.0326	A/G	0.661/0.006	0.655556	synonymous_variant	FBgn0031710	CG7371
2L	5521387	FET	1.75e-47	0.0326	A/G	0.661/0.006	0.655556	upstream_gene_variant	FBgn0031708	CG7382
2L	5521471	GLMM	4.58e-09	0	G/T	1/0.648	0.351653	downstream_gene_variant	FBgn0000318	cl
2L	5521471	GLMM	4.58e-09	0	G/T	1/0.648	0.351653	synonymous_variant	FBgn0031710	CG7371
2L	5521471	GLMM	4.58e-09	0	G/T	1/0.648	0.351653	upstream_gene_variant	FBgn0031708	CG7382
2L	5521641	FET	2.93e-48	0.0249	A/G	0.65/0	0.65	downstream_gene_variant	FBgn0000318	cl
2L	5521641	FET	2.93e-48	0.0249	A/G	0.65/0	0.65	synonymous_variant	FBgn0031710	CG7371
2L	5521641	FET	2.93e-48	0.0249	A/G	0.65/0	0.65	upstream_gene_variant	FBgn0031708	CG7382
2L	5521711	GLMM	4.68e-07	0.042836	C/A	0.994/0.653	0.341128	downstream_gene_variant	FBgn0000318	cl
2L	5521711	GLMM	4.68e-07	0.042836	C/A	0.994/0.653	0.341128	synonymous_variant	FBgn0031710	CG7371
2L	5521711	GLMM	4.68e-07	0.042836	C/A	0.994/0.653	0.341128	upstream_gene_variant	FBgn0031708	CG7382
2L	5522435	GLMM	2.98e-07	0.0396396	G/A	0.997/0.692	0.30537	downstream_gene_variant	FBgn0000318	cl
2L	5522435	GLMM	2.98e-07	0.0396396	G/A	0.997/0.692	0.30537	synonymous_variant	FBgn0031710	CG7371
2L	5522435	GLMM	2.98e-07	0.0396396	G/A	0.997/0.692	0.30537	upstream_gene_variant	FBgn0031711	CG6907
2L	5522435	GLMM	2.98e-07	0.0396396	G/A	0.997/0.692	0.30537	upstream_gene_variant	FBgn0031711	CG6907
2L	5525099	FET	2.93e-48	0.0249	C/T	0.65/0	0.65	downstream_gene_variant	FBgn0266028	CR44793
2L	5525099	FET	2.93e-48	0.0249	C/T	0.65/0	0.65	synonymous_variant	FBgn0031711	CG6907
2L	5525099	FET	2.93e-48	0.0249	C/T	0.65/0	0.65	upstream_gene_variant	FBgn0031710	CG7371
2L	5525099	FET	2.93e-48	0.0249	C/T	0.65/0	0.65	upstream_gene_variant	FBgn0051648	CG31648
2L	5525099	FET	2.93e-48	0.0249	C/T	0.65/0	0.65	upstream_gene_variant	FBgn0051989	Cap-D3
2L	5525303	FET	1.75e-47	0.0326	G/C	0.661/0.006	0.655556	downstream_gene_variant	FBgn0266028	CR44793
2L	5525303	FET	1.75e-47	0.0326	G/C	0.661/0.006	0.655556	synonymous_variant	FBgn0031711	CG6907
2L	5525303	FET	1.75e-47	0.0326	G/C	0.661/0.006	0.655556	upstream_gene_variant	FBgn0031710	CG7371
2L	5525303	FET	1.75e-47	0.0326	G/C	0.661/0.006	0.655556	upstream_gene_variant	FBgn0051648	CG31648
2L	5525303	FET	1.75e-47	0.0326	G/C	0.661/0.006	0.655556	upstream_gene_variant	FBgn0051989	Cap-D3
2L	5525460	FET	1.14e-48	0.0202	G/T	0.672/0.006	0.666667	downstream_gene_variant	FBgn0266028	CR44793
2L	5525460	FET	1.14e-48	0.0202	G/T	0.672/0.006	0.666667	missense_variant	FBgn0031711	CG6907
2L	5525460	FET	1.14e-48	0.0202	G/T	0.672/0.006	0.666667	upstream_gene_variant	FBgn0031710	CG7371
2L	5525460	FET	1.14e-48	0.0202	G/T	0.672/0.006	0.666667	upstream_gene_variant	FBgn0051648	CG31648
2L	5525460	FET	1.14e-48	0.0202	G/T	0.672/0.006	0.666667	upstream_gene_variant	FBgn0051989	Cap-D3
2L	5525580	FET	1.12e-47	0.0317	C/T	0.644/0	0.644444	downstream_gene_variant	FBgn0266028	CR44793
2L	5525580	FET	1.12e-47	0.0317	C/T	0.644/0	0.644444	synonymous_variant	FBgn0031711	CG6907
2L	5525580	FET	1.12e-47	0.0317	C/T	0.644/0	0.644444	upstream_gene_variant	FBgn0031710	CG7371
2L	5525580	FET	1.12e-47	0.0317	C/T	0.644/0	0.644444	upstream_gene_variant	FBgn0051648	CG31648
2L	5525580	FET	1.12e-47	0.0317	C/T	0.644/0	0.644444	upstream_gene_variant	FBgn0051989	Cap-D3
2L	5525633	FET	7.42e-52	0.00834	G/C	0.683/0	0.683333	downstream_gene_variant	FBgn0266028	CR44793
2L	5525633	FET	7.42e-52	0.00834	G/C	0.683/0	0.683333	synonymous_variant	FBgn0031711	CG6907
2L	5525633	FET	7.42e-52	0.00834	G/C	0.683/0	0.683333	upstream_gene_variant	FBgn0031710	CG7371
2L	5525633	FET	7.42e-52	0.00834	G/C	0.683/0	0.683333	upstream_gene_variant	FBgn0051648	CG31648
2L	5525633	FET	7.42e-52	0.00834	G/C	0.683/0	0.683333	upstream_gene_variant	FBgn0051989	Cap-D3
2L	5526134	FET	7.6e-49	0.0198	A/G	0.656/0	0.655556	downstream_gene_variant	FBgn0031711	CG6907
2L	5526134	FET	7.6e-49	0.0198	A/G	0.656/0	0.655556	non_coding_exon_variant	FBgn0266028	CR44793
2L	5526134	FET	7.6e-49	0.0198	A/G	0.656/0	0.655556	synonymous_variant	FBgn0051989	Cap-D3
2L	5526134	FET	7.6e-49	0.0198	A/G	0.656/0	0.655556	upstream_gene_variant	FBgn0051648	CG31648
2L	5526134	FET	7.6e-49	0.0198	A/G	0.656/0	0.655556	upstream_gene_variant	FBgn0051915	CG31915
2L	5526257	FET	1.78e-52	0.007	C/G	0.689/0	0.688889	downstream_gene_variant	FBgn0031711	CG6907
2L	5526257	FET	1.78e-52	0.007	C/G	0.689/0	0.688889	non_coding_exon_variant	FBgn0266028	CR44793
2L	5526257	FET	1.78e-52	0.007	C/G	0.689/0	0.688889	synonymous_variant	FBgn0051989	Cap-D3
2L	5526257	FET	1.78e-52	0.007	C/G	0.689/0	0.688889	upstream_gene_variant	FBgn0051648	CG31648
2L	5526257	FET	1.78e-52	0.007	C/G	0.689/0	0.688889	upstream_gene_variant	FBgn0051915	CG31915
2L	5526345	FET	1.95e-49	0.018	C/A	0.661/0	0.661111	downstream_gene_variant	FBgn0031711	CG6907
2L	5526345	FET	1.95e-49	0.018	C/A	0.661/0	0.661111	missense_variant	FBgn0051989	Cap-D3
2L	5526345	FET	1.95e-49	0.018	C/A	0.661/0	0.661111	non_coding_exon_variant	FBgn0266028	CR44793
2L	5526345	FET	1.95e-49	0.018	C/A	0.661/0	0.661111	upstream_gene_variant	FBgn0051648	CG31648
2L	5526345	FET	1.95e-49	0.018	C/A	0.661/0	0.661111	upstream_gene_variant	FBgn0051915	CG31915
2L	5526359	FET	1.12e-47	0.0317	T/C	0.644/0	0.644444	downstream_gene_variant	FBgn0031711	CG6907
2L	5526359	FET	1.12e-47	0.0317	T/C	0.644/0	0.644444	non_coding_exon_variant	FBgn0266028	CR44793
2L	5526359	FET	1.12e-47	0.0317	T/C	0.644/0	0.644444	synonymous_variant	FBgn0051989	Cap-D3
2L	5526359	FET	1.12e-47	0.0317	T/C	0.644/0	0.644444	upstream_gene_variant	FBgn0051648	CG31648
2L	5526359	FET	1.12e-47	0.0317	T/C	0.644/0	0.644444	upstream_gene_variant	FBgn0051915	CG31915
2L	5526371	FET	1.12e-47	0.0317	G/A	0.644/0	0.644444	downstream_gene_variant	FBgn0031711	CG6907
2L	5526371	FET	1.12e-47	0.0317	G/A	0.644/0	0.644444	non_coding_exon_variant	FBgn0266028	CR44793
2L	5526371	FET	1.12e-47	0.0317	G/A	0.644/0	0.644444	synonymous_variant	FBgn0051989	Cap-D3
2L	5526371	FET	1.12e-47	0.0317	G/A	0.644/0	0.644444	upstream_gene_variant	FBgn0051648	CG31648
2L	5526371	FET	1.12e-47	0.0317	G/A	0.644/0	0.644444	upstream_gene_variant	FBgn0051915	CG31915
2L	5526401	FET	4.93e-50	0.0151	C/T	0.667/0	0.666667	downstream_gene_variant	FBgn0031711	CG6907
2L	5526401	FET	4.93e-50	0.0151	C/T	0.667/0	0.666667	non_coding_exon_variant	FBgn0266028	CR44793
2L	5526401	FET	4.93e-50	0.0151	C/T	0.667/0	0.666667	synonymous_variant	FBgn0051989	Cap-D3
2L	5526401	FET	4.93e-50	0.0151	C/T	0.667/0	0.666667	upstream_gene_variant	FBgn0051648	CG31648
2L	5526401	FET	4.93e-50	0.0151	C/T	0.667/0	0.666667	upstream_gene_variant	FBgn0051915	CG31915
2L	5526416	FET	4.22e-47	0.0397	T/C	0.639/0	0.638889	downstream_gene_variant	FBgn0031711	CG6907
2L	5526416	FET	4.22e-47	0.0397	T/C	0.639/0	0.638889	non_coding_exon_variant	FBgn0266028	CR44793
2L	5526416	FET	4.22e-47	0.0397	T/C	0.639/0	0.638889	synonymous_variant	FBgn0051989	Cap-D3
2L	5526416	FET	4.22e-47	0.0397	T/C	0.639/0	0.638889	upstream_gene_variant	FBgn0051648	CG31648
2L	5526416	FET	4.22e-47	0.0397	T/C	0.639/0	0.638889	upstream_gene_variant	FBgn0051915	CG31915
2L	5526461	FET	1.23e-50	0.0102	C/T	0.672/0	0.672222	downstream_gene_variant	FBgn0031711	CG6907
2L	5526461	FET	1.23e-50	0.0102	C/T	0.672/0	0.672222	non_coding_exon_variant	FBgn0266028	CR44793
2L	5526461	FET	1.23e-50	0.0102	C/T	0.672/0	0.672222	synonymous_variant	FBgn0051989	Cap-D3
2L	5526461	FET	1.23e-50	0.0102	C/T	0.672/0	0.672222	upstream_gene_variant	FBgn0051648	CG31648
2L	5526461	FET	1.23e-50	0.0102	C/T	0.672/0	0.672222	upstream_gene_variant	FBgn0051915	CG31915
2L	5526705	FET	1.57e-46	0.0499	C/A	0.633/0	0.633333	downstream_gene_variant	FBgn0031711	CG6907
2L	5526705	FET	1.57e-46	0.0499	C/A	0.633/0	0.633333	intron_variant	FBgn0051989	Cap-D3
2L	5526705	FET	1.57e-46	0.0499	C/A	0.633/0	0.633333	intron_variant	FBgn0266028	CR44793
2L	5526705	FET	1.57e-46	0.0499	C/A	0.633/0	0.633333	upstream_gene_variant	FBgn0051648	CG31648
2L	5526705	FET	1.57e-46	0.0499	C/A	0.633/0	0.633333	upstream_gene_variant	FBgn0051915	CG31915
2L	5526717	FET	7.6e-49	0.0198	A/G	0.656/0	0.655556	downstream_gene_variant	FBgn0031711	CG6907
2L	5526717	FET	7.6e-49	0.0198	A/G	0.656/0	0.655556	intron_variant	FBgn0051989	Cap-D3
2L	5526717	FET	7.6e-49	0.0198	A/G	0.656/0	0.655556	intron_variant	FBgn0266028	CR44793
2L	5526717	FET	7.6e-49	0.0198	A/G	0.656/0	0.655556	upstream_gene_variant	FBgn0051648	CG31648
2L	5526717	FET	7.6e-49	0.0198	A/G	0.656/0	0.655556	upstream_gene_variant	FBgn0051915	CG31915
2L	5526743	FET	1.12e-47	0.0317	A/T	0.644/0	0.644444	downstream_gene_variant	FBgn0031711	CG6907
2L	5526743	FET	1.12e-47	0.0317	A/T	0.644/0	0.644444	intron_variant	FBgn0051989	Cap-D3
2L	5526743	FET	1.12e-47	0.0317	A/T	0.644/0	0.644444	intron_variant	FBgn0266028	CR44793
2L	5526743	FET	1.12e-47	0.0317	A/T	0.644/0	0.644444	upstream_gene_variant	FBgn0051648	CG31648
2L	5526743	FET	1.12e-47	0.0317	A/T	0.644/0	0.644444	upstream_gene_variant	FBgn0051915	CG31915
2L	5526826	FET	3.04e-51	0.00834	C/T	0.678/0	0.677778	downstream_gene_variant	FBgn0031711	CG6907
2L	5526826	FET	3.04e-51	0.00834	C/T	0.678/0	0.677778	intron_variant	FBgn0051989	Cap-D3
2L	5526826	FET	3.04e-51	0.00834	C/T	0.678/0	0.677778	non_coding_exon_variant	FBgn0266028	CR44793
2L	5526826	FET	3.04e-51	0.00834	C/T	0.678/0	0.677778	upstream_gene_variant	FBgn0051648	CG31648
2L	5526826	FET	3.04e-51	0.00834	C/T	0.678/0	0.677778	upstream_gene_variant	FBgn0051915	CG31915
2L	5526927	FET	4.93e-50	0.0151	T/G	0.667/0	0.666667	downstream_gene_variant	FBgn0031711	CG6907
2L	5526927	FET	4.93e-50	0.0151	T/G	0.667/0	0.666667	intron_variant	FBgn0051989	Cap-D3
2L	5526927	FET	4.93e-50	0.0151	T/G	0.667/0	0.666667	non_coding_exon_variant	FBgn0266028	CR44793
2L	5526927	FET	4.93e-50	0.0151	T/G	0.667/0	0.666667	upstream_gene_variant	FBgn0051648	CG31648
2L	5526927	FET	4.93e-50	0.0151	T/G	0.667/0	0.666667	upstream_gene_variant	FBgn0051915	CG31915
2L	5526960	FET	1.23e-50	0.0102	T/A	0.672/0	0.672222	5_prime_UTR_premature_start_codon_gain_variant	FBgn0051648	CG31648
2L	5526960	FET	1.23e-50	0.0102	T/A	0.672/0	0.672222	5_prime_UTR_variant	FBgn0051648	CG31648
2L	5526960	FET	1.23e-50	0.0102	T/A	0.672/0	0.672222	downstream_gene_variant	FBgn0031711	CG6907
2L	5526960	FET	1.23e-50	0.0102	T/A	0.672/0	0.672222	intron_variant	FBgn0051989	Cap-D3
2L	5526960	FET	1.23e-50	0.0102	T/A	0.672/0	0.672222	upstream_gene_variant	FBgn0051915	CG31915
2L	5526960	FET	1.23e-50	0.0102	T/A	0.672/0	0.672222	upstream_gene_variant	FBgn0266028	CR44793
2L	5526976	FET	4.93e-50	0.0151	A/C	0.667/0	0.666667	5_prime_UTR_variant	FBgn0051648	CG31648
2L	5526976	FET	4.93e-50	0.0151	A/C	0.667/0	0.666667	downstream_gene_variant	FBgn0031711	CG6907
2L	5526976	FET	4.93e-50	0.0151	A/C	0.667/0	0.666667	intron_variant	FBgn0051989	Cap-D3
2L	5526976	FET	4.93e-50	0.0151	A/C	0.667/0	0.666667	upstream_gene_variant	FBgn0051915	CG31915
2L	5526976	FET	4.93e-50	0.0151	A/C	0.667/0	0.666667	upstream_gene_variant	FBgn0266028	CR44793
2L	5526991	FET	1.95e-49	0.018	C/A	0.661/0	0.661111	5_prime_UTR_variant	FBgn0051648	CG31648
2L	5526991	FET	1.95e-49	0.018	C/A	0.661/0	0.661111	downstream_gene_variant	FBgn0031711	CG6907
2L	5526991	FET	1.95e-49	0.018	C/A	0.661/0	0.661111	intron_variant	FBgn0051989	Cap-D3
2L	5526991	FET	1.95e-49	0.018	C/A	0.661/0	0.661111	upstream_gene_variant	FBgn0051915	CG31915
2L	5526991	FET	1.95e-49	0.018	C/A	0.661/0	0.661111	upstream_gene_variant	FBgn0266028	CR44793
2L	5527037	FET	7.42e-52	0.00834	G/C	0.683/0	0.683333	5_prime_UTR_variant	FBgn0051648	CG31648
2L	5527037	FET	7.42e-52	0.00834	G/C	0.683/0	0.683333	downstream_gene_variant	FBgn0031711	CG6907
2L	5527037	FET	7.42e-52	0.00834	G/C	0.683/0	0.683333	intron_variant	FBgn0051989	Cap-D3
2L	5527037	FET	7.42e-52	0.00834	G/C	0.683/0	0.683333	upstream_gene_variant	FBgn0051915	CG31915
2L	5527037	FET	7.42e-52	0.00834	G/C	0.683/0	0.683333	upstream_gene_variant	FBgn0266028	CR44793
2L	5527094	FET	4.23e-53	0.007	T/C	0.694/0	0.694444	downstream_gene_variant	FBgn0031711	CG6907
2L	5527094	FET	4.23e-53	0.007	T/C	0.694/0	0.694444	intron_variant	FBgn0051989	Cap-D3
2L	5527094	FET	4.23e-53	0.007	T/C	0.694/0	0.694444	missense_variant	FBgn0051648	CG31648
2L	5527094	FET	4.23e-53	0.007	T/C	0.694/0	0.694444	upstream_gene_variant	FBgn0051915	CG31915
2L	5527094	FET	4.23e-53	0.007	T/C	0.694/0	0.694444	upstream_gene_variant	FBgn0266028	CR44793
2L	5527098	FET	1.95e-49	0.018	T/C	0.661/0	0.661111	downstream_gene_variant	FBgn0031711	CG6907
2L	5527098	FET	1.95e-49	0.018	T/C	0.661/0	0.661111	intron_variant	FBgn0051989	Cap-D3
2L	5527098	FET	1.95e-49	0.018	T/C	0.661/0	0.661111	synonymous_variant	FBgn0051648	CG31648
2L	5527098	FET	1.95e-49	0.018	T/C	0.661/0	0.661111	upstream_gene_variant	FBgn0051915	CG31915
2L	5527098	FET	1.95e-49	0.018	T/C	0.661/0	0.661111	upstream_gene_variant	FBgn0266028	CR44793
2L	5528461	FET	7.6e-49	0.0198	A/C	0.656/0	0.655556	downstream_gene_variant	FBgn0051648	CG31648
2L	5528461	FET	7.6e-49	0.0198	A/C	0.656/0	0.655556	intron_variant	FBgn0051915	CG31915
2L	5528461	FET	7.6e-49	0.0198	A/C	0.656/0	0.655556	intron_variant	FBgn0051989	Cap-D3
2L	5528461	FET	7.6e-49	0.0198	A/C	0.656/0	0.655556	upstream_gene_variant	FBgn0266028	CR44793
2L	5528634	FET	4.93e-50	0.0151	T/C	0.667/0	0.666667	downstream_gene_variant	FBgn0031713	CG7277
2L	5528634	FET	4.93e-50	0.0151	T/C	0.667/0	0.666667	downstream_gene_variant	FBgn0051648	CG31648
2L	5528634	FET	4.93e-50	0.0151	T/C	0.667/0	0.666667	intron_variant	FBgn0051989	Cap-D3
2L	5528634	FET	4.93e-50	0.0151	T/C	0.667/0	0.666667	synonymous_variant	FBgn0051915	CG31915
2L	5528634	FET	4.93e-50	0.0151	T/C	0.667/0	0.666667	upstream_gene_variant	FBgn0266028	CR44793
2L	5529234	FET	2.29e-54	0.007	C/T	0.706/0	0.705556	downstream_gene_variant	FBgn0031713	CG7277
2L	5529234	FET	2.29e-54	0.007	C/T	0.706/0	0.705556	downstream_gene_variant	FBgn0051648	CG31648
2L	5529234	FET	2.29e-54	0.007	C/T	0.706/0	0.705556	intron_variant	FBgn0051989	Cap-D3
2L	5529234	FET	2.29e-54	0.007	C/T	0.706/0	0.705556	synonymous_variant	FBgn0051915	CG31915
2L	5543816	FET	4.22e-47	0.0397	T/C	0.639/0	0.638889	intron_variant	FBgn0002525	Lam
2L	5543816	FET	4.22e-47	0.0397	T/C	0.639/0	0.638889	upstream_gene_variant	FBgn0014189	Hel25E
2L	5543816	FET	4.22e-47	0.0397	T/C	0.639/0	0.638889	upstream_gene_variant	FBgn0014189	Hel25E
2L	5543834	FET	1.57e-46	0.0499	T/A	0.633/0	0.633333	intron_variant	FBgn0002525	Lam
2L	5543834	FET	1.57e-46	0.0499	T/A	0.633/0	0.633333	upstream_gene_variant	FBgn0014189	Hel25E
2L	5543834	FET	1.57e-46	0.0499	T/A	0.633/0	0.633333	upstream_gene_variant	FBgn0014189	Hel25E
2L	5543850	FET	4.93e-50	0.0151	G/A	0.667/0	0.666667	intron_variant	FBgn0002525	Lam
2L	5543850	FET	4.93e-50	0.0151	G/A	0.667/0	0.666667	upstream_gene_variant	FBgn0014189	Hel25E
2L	5543850	FET	4.93e-50	0.0151	G/A	0.667/0	0.666667	upstream_gene_variant	FBgn0014189	Hel25E
2L	5544154	FET	7.6e-49	0.0198	C/A	0.656/0	0.655556	synonymous_variant	FBgn0002525	Lam
2L	5544154	FET	7.6e-49	0.0198	C/A	0.656/0	0.655556	upstream_gene_variant	FBgn0014189	Hel25E
2L	5546725	FET	2.93e-48	0.0249	A/G	0.65/0	0.65	downstream_gene_variant	FBgn0002525	Lam
2L	5546725	FET	2.93e-48	0.0249	A/G	0.65/0	0.65	intergenic_region
2L	5546725	FET	2.93e-48	0.0249	A/G	0.65/0	0.65	upstream_gene_variant	FBgn0031717	Oscillin
2L	5546725	FET	2.93e-48	0.0249	A/G	0.65/0	0.65	upstream_gene_variant	FBgn0031717	Oscillin
2L	5546725	FET	2.93e-48	0.0249	A/G	0.65/0	0.65	upstream_gene_variant	FBgn0031717	Oscillin
2L	5552117	FET	1.23e-50	0.0102	C/T	0.672/0	0.672222	downstream_gene_variant	FBgn0031720	CG14013
2L	5552117	FET	1.23e-50	0.0102	C/T	0.672/0	0.672222	synonymous_variant	FBgn0031719	CG18269
2L	5552117	FET	1.23e-50	0.0102	C/T	0.672/0	0.672222	upstream_gene_variant	FBgn0031718	CG14014
2L	5552117	FET	1.23e-50	0.0102	C/T	0.672/0	0.672222	upstream_gene_variant	FBgn0031721	CG14017
2L	5552871	FET	7.42e-52	0.00834	A/C	0.683/0	0.683333	3_prime_UTR_variant	FBgn0031720	CG14013
2L	5552871	FET	7.42e-52	0.00834	A/C	0.683/0	0.683333	downstream_gene_variant	FBgn0031719	CG18269
2L	5552871	FET	7.42e-52	0.00834	A/C	0.683/0	0.683333	upstream_gene_variant	FBgn0031721	CG14017
2L	5556123	FET	1.23e-50	0.0102	A/C	0.672/0	0.672222	downstream_gene_variant	FBgn0031721	CG14017
2L	5556123	FET	1.23e-50	0.0102	A/C	0.672/0	0.672222	synonymous_variant	FBgn0004620	GluRIIA
2L	5557116	FET	6.75e-47	0.0435	A/C	0.656/0.006	0.65	downstream_gene_variant	FBgn0031721	CG14017
2L	5557116	FET	6.75e-47	0.0435	A/C	0.656/0.006	0.65	synonymous_variant	FBgn0004620	GluRIIA
2L	5561086	FET	7.6e-49	0.0198	T/G	0.656/0	0.655556	missense_variant&splice_region_variant	FBgn0020429	GluRIIB
2L	5562457	FET	1.13e-50	0.0102	A/C	0.706/0.011	0.694444	synonymous_variant	FBgn0020429	GluRIIB
2L	5563379	FET	1.95e-49	0.018	G/A	0.661/0	0.661111	downstream_gene_variant	FBgn0266029	CR44794
2L	5563379	FET	1.95e-49	0.018	G/A	0.661/0	0.661111	missense_variant	FBgn0020429	GluRIIB
2L	5572774	FET	1.12e-47	0.0317	G/T	0.644/0	0.644444	intergenic_region
2L	5573790	FET	9.91e-54	0.007	T/C	0.7/0	0.7	intergenic_region
2L	5575489	FET	5.59e-57	0.00492	T/C	0.728/0	0.727778	intergenic_region
2L	5576107	FET	9.91e-54	0.007	T/C	0.7/0	0.7	intergenic_region
2L	5576112	FET	5.2e-55	0.007	T/C	0.711/0	0.711111	intergenic_region
2L	5576387	FET	2.57e-56	0.00547	T/G	0.722/0	0.722222	intergenic_region
2L	5577073	FET	1.2e-57	0.00492	G/T	0.733/0	0.733333	intergenic_region
2L	5577208	FET	3.53e-60	0.00435	T/C	0.783/0.011	0.772222	intergenic_region
2L	5577215	FET	1.96e-56	0.00547	G/C	0.767/0.017	0.75	intergenic_region
2L	5577259	FET	5.2e-55	0.007	A/G	0.711/0	0.711111	intergenic_region
2L	5577269	FET	7.42e-52	0.00834	A/T	0.683/0	0.683333	intergenic_region
2L	5585163	FET	2.84e-49	0.0182	A/G	0.678/0.006	0.672222	downstream_gene_variant	FBgn0031723	CG7251
2L	5585163	FET	2.84e-49	0.0182	A/G	0.678/0.006	0.672222	downstream_gene_variant	FBgn0031723	CG7251
2L	5585163	FET	2.84e-49	0.0182	A/G	0.678/0.006	0.672222	intergenic_region
2L	5593628	FET	1.95e-49	0.018	G/T	0.661/0	0.661111	intergenic_region
2L	5597922	FET	4.74e-51	0.00873	G/A	0.722/0.017	0.705556	synonymous_variant	FBgn0031724	CG18266
2L	5598643	FET	1.08e-62	0.00393	C/T	0.789/0.006	0.783333	downstream_gene_variant	FBgn0031724	CG18266
2L	5598643	FET	1.08e-62	0.00393	C/T	0.789/0.006	0.783333	intergenic_region
2L	5598680	FET	1.15e-61	0.00435	G/A	0.794/0.011	0.783333	downstream_gene_variant	FBgn0031724	CG18266
2L	5598680	FET	1.15e-61	0.00435	G/A	0.794/0.011	0.783333	intergenic_region
2L	5600730	FET	7.6e-49	0.0198	T/A	0.656/0	0.655556	downstream_gene_variant	FBgn0031725	CG14010
2L	5600730	FET	7.6e-49	0.0198	T/A	0.656/0	0.655556	downstream_gene_variant	FBgn0031725	CG14010
2L	5600730	FET	7.6e-49	0.0198	T/A	0.656/0	0.655556	intergenic_region
2L	5600786	FET	1.23e-50	0.0102	C/A	0.672/0	0.672222	downstream_gene_variant	FBgn0031725	CG14010
2L	5600786	FET	1.23e-50	0.0102	C/A	0.672/0	0.672222	downstream_gene_variant	FBgn0031725	CG14010
2L	5600786	FET	1.23e-50	0.0102	C/A	0.672/0	0.672222	intergenic_region
2L	5600791	FET	1.78e-52	0.007	A/G	0.689/0	0.688889	downstream_gene_variant	FBgn0031725	CG14010
2L	5600791	FET	1.78e-52	0.007	A/G	0.689/0	0.688889	downstream_gene_variant	FBgn0031725	CG14010
2L	5600791	FET	1.78e-52	0.007	A/G	0.689/0	0.688889	intergenic_region
2L	5600793	FET	1.95e-49	0.018	G/A	0.661/0	0.661111	downstream_gene_variant	FBgn0031725	CG14010
2L	5600793	FET	1.95e-49	0.018	G/A	0.661/0	0.661111	downstream_gene_variant	FBgn0031725	CG14010
2L	5600793	FET	1.95e-49	0.018	G/A	0.661/0	0.661111	intergenic_region
2L	5600811	FET	1.95e-49	0.018	A/G	0.661/0	0.661111	downstream_gene_variant	FBgn0031725	CG14010
2L	5600811	FET	1.95e-49	0.018	A/G	0.661/0	0.661111	downstream_gene_variant	FBgn0031725	CG14010
2L	5600811	FET	1.95e-49	0.018	A/G	0.661/0	0.661111	intergenic_region
2L	5602646	FET	7.42e-52	0.00834	C/T	0.683/0	0.683333	3_prime_UTR_variant	FBgn0031725	CG14010
2L	5602647	FET	9.91e-54	0.007	T/A	0.7/0	0.7	3_prime_UTR_variant	FBgn0031725	CG14010
2L	5603818	FET	2.83e-50	0.0139	T/C	0.728/0.022	0.705556	intron_variant	FBgn0031725	CG14010
2L	5604307	FET	4.93e-50	0.0151	A/G	0.667/0	0.666667	intron_variant	FBgn0031725	CG14010
2L	5604691	FET	2e-62	0.00435	A/G	0.8/0.011	0.788889	intron_variant	FBgn0031725	CG14010
2L	5605830	FET	4.09e-51	0.00873	G/C	0.694/0.006	0.688889	intron_variant	FBgn0031725	CG14010
2L	5605903	FET	1.16e-57	0.00435	G/C	0.75/0.006	0.744444	synonymous_variant	FBgn0031725	CG14010
2L	5606022	FET	6.35e-51	0.00873	C/T	0.733/0.022	0.711111	intron_variant	FBgn0031725	CG14010
2L	5606058	FET	6.35e-51	0.00873	C/T	0.733/0.022	0.711111	synonymous_variant	FBgn0031725	CG14010
2L	5606176	FET	5.22e-53	0.007	T/G	0.711/0.006	0.705556	intron_variant	FBgn0031725	CG14010
2L	5606182	FET	2.27e-52	0.007	G/A	0.706/0.006	0.7	intron_variant	FBgn0031725	CG14010
2L	5606797	FET	2.93e-48	0.0249	A/C	0.65/0	0.65	intron_variant	FBgn0031725	CG14010
2L	5607397	FET	6.75e-47	0.0435	G/A	0.656/0.006	0.65	intron_variant	FBgn0031725	CG14010
2L	5607425	FET	1.75e-47	0.0326	A/C	0.661/0.006	0.655556	intron_variant	FBgn0031725	CG14010
2L	5607782	FET	1.7e-50	0.0129	G/A	0.689/0.006	0.683333	intron_variant	FBgn0031725	CG14010
2L	5607786	FET	7.6e-49	0.0198	C/T	0.656/0	0.655556	intron_variant	FBgn0031725	CG14010
2L	5607808	FET	4.22e-47	0.0397	A/T	0.639/0	0.638889	intron_variant	FBgn0031725	CG14010
2L	5607813	FET	4.22e-47	0.0397	C/G	0.639/0	0.638889	intron_variant	FBgn0031725	CG14010
2L	5607926	FET	7.6e-49	0.0198	A/G	0.656/0	0.655556	intron_variant	FBgn0031725	CG14010
2L	5609246	FET	9.91e-54	0.007	A/C	0.7/0	0.7	intron_variant	FBgn0031725	CG14010
2L	5612207	FET	9.7e-52	0.00834	C/T	0.7/0.006	0.694444	intron_variant	FBgn0031725	CG14010
2L	5612209	FET	4.09e-51	0.00873	C/T	0.694/0.006	0.688889	intron_variant	FBgn0031725	CG14010
2L	5617460	FET	6.67e-54	0.007	T/A	0.733/0.011	0.722222	downstream_gene_variant	FBgn0266030	CR44795
2L	5617460	FET	6.67e-54	0.007	T/A	0.733/0.011	0.722222	intron_variant	FBgn0031725	CG14010
2L	5617658	FET	1.12e-47	0.0307	C/T	0.717/0.028	0.688889	5_prime_UTR_variant	FBgn0031725	CG14010
2L	5617658	FET	1.12e-47	0.0307	C/T	0.717/0.028	0.688889	downstream_gene_variant	FBgn0266030	CR44795
2L	5618697	FET	1.4e-51	0.00834	T/C	0.739/0.022	0.716667	downstream_gene_variant	FBgn0031726	Cyp6a16
2L	5618697	FET	1.4e-51	0.00834	T/C	0.739/0.022	0.716667	downstream_gene_variant	FBgn0266031	CR44796
2L	5618697	FET	1.4e-51	0.00834	T/C	0.739/0.022	0.716667	intergenic_region
2L	5618697	FET	1.4e-51	0.00834	T/C	0.739/0.022	0.716667	upstream_gene_variant	FBgn0031725	CG14010
2L	5620373	FET	5.27e-47	0.0432	A/T	0.672/0.011	0.661111	downstream_gene_variant	FBgn0031726	Cyp6a16
2L	5620373	FET	5.27e-47	0.0432	A/T	0.672/0.011	0.661111	downstream_gene_variant	FBgn0031726	Cyp6a16
2L	5620373	FET	5.27e-47	0.0432	A/T	0.672/0.011	0.661111	intergenic_region
2L	5620373	FET	5.27e-47	0.0432	A/T	0.672/0.011	0.661111	upstream_gene_variant	FBgn0266031	CR44796
2L	5620831	FET	6.05e-52	0.00814	C/T	0.717/0.011	0.705556	3_prime_UTR_variant	FBgn0031726	Cyp6a16
2L	5620831	FET	6.05e-52	0.00814	C/T	0.717/0.011	0.705556	downstream_gene_variant	FBgn0031726	Cyp6a16
2L	5620831	FET	6.05e-52	0.00814	C/T	0.717/0.011	0.705556	upstream_gene_variant	FBgn0266031	CR44796
2L	5622113	FET	3.04e-53	0.007	T/A	0.728/0.011	0.716667	intron_variant	FBgn0031726	Cyp6a16
2L	5622113	FET	3.04e-53	0.007	T/A	0.728/0.011	0.716667	upstream_gene_variant	FBgn0266031	CR44796
2L	5622316	FET	3.41e-63	0.00149	A/G	0.806/0.011	0.794444	intron_variant	FBgn0031726	Cyp6a16
2L	5622742	FET	7.39e-58	0.00435	C/A	0.778/0.017	0.761111	missense_variant	FBgn0031726	Cyp6a16
2L	5622769	FET	4.78e-50	0.0151	G/A	0.7/0.011	0.688889	missense_variant	FBgn0031726	Cyp6a16
2L	5622995	FET	1.98e-48	0.0223	A/G	0.744/0.039	0.705556	synonymous_variant	FBgn0031726	Cyp6a16
2L	5623094	FET	6.03e-49	0.0198	T/C	0.728/0.028	0.7	synonymous_variant	FBgn0031726	Cyp6a16
2L	5623164	FET	1.37e-52	0.007	T/C	0.722/0.011	0.711111	missense_variant	FBgn0031726	Cyp6a16
2L	5628199	FET	5.16e-53	0.007	C/T	0.739/0.017	0.722222	intron_variant	FBgn0051646	CG31646
2L	5628201	FET	9.84e-56	0.00613	C/T	0.761/0.017	0.744444	intron_variant	FBgn0051646	CG31646
2L	5635304	FET	2.93e-48	0.0249	A/C	0.65/0	0.65	intron_variant	FBgn0051646	CG31646
2L	5640688	FET	9.91e-54	0.007	A/G	0.7/0	0.7	intron_variant	FBgn0051646	CG31646
2L	5640688	FET	9.91e-54	0.007	A/G	0.7/0	0.7	upstream_gene_variant	FBgn0262200	mir-962
2L	5640688	FET	9.91e-54	0.007	A/G	0.7/0	0.7	upstream_gene_variant	FBgn0262200	mir-962
2L	5640688	FET	9.91e-54	0.007	A/G	0.7/0	0.7	upstream_gene_variant	FBgn0262239	mir-961
2L	5640688	FET	9.91e-54	0.007	A/G	0.7/0	0.7	upstream_gene_variant	FBgn0262239	mir-961
2L	5640688	FET	9.91e-54	0.007	A/G	0.7/0	0.7	upstream_gene_variant	FBgn0262243	mir-964
2L	5640688	FET	9.91e-54	0.007	A/G	0.7/0	0.7	upstream_gene_variant	FBgn0262243	mir-964
2L	5640688	FET	9.91e-54	0.007	A/G	0.7/0	0.7	upstream_gene_variant	FBgn0262256	mir-959
2L	5640688	FET	9.91e-54	0.007	A/G	0.7/0	0.7	upstream_gene_variant	FBgn0262256	mir-959
2L	5640688	FET	9.91e-54	0.007	A/G	0.7/0	0.7	upstream_gene_variant	FBgn0262321	mir-960
2L	5640688	FET	9.91e-54	0.007	A/G	0.7/0	0.7	upstream_gene_variant	FBgn0262321	mir-960
2L	5640688	FET	9.91e-54	0.007	A/G	0.7/0	0.7	upstream_gene_variant	FBgn0262333	mir-963
2L	5640688	FET	9.91e-54	0.007	A/G	0.7/0	0.7	upstream_gene_variant	FBgn0262333	mir-963
2L	5640780	FET	4.22e-47	0.0397	T/C	0.639/0	0.638889	intron_variant	FBgn0051646	CG31646
2L	5640780	FET	4.22e-47	0.0397	T/C	0.639/0	0.638889	upstream_gene_variant	FBgn0262200	mir-962
2L	5640780	FET	4.22e-47	0.0397	T/C	0.639/0	0.638889	upstream_gene_variant	FBgn0262200	mir-962
2L	5640780	FET	4.22e-47	0.0397	T/C	0.639/0	0.638889	upstream_gene_variant	FBgn0262239	mir-961
2L	5640780	FET	4.22e-47	0.0397	T/C	0.639/0	0.638889	upstream_gene_variant	FBgn0262239	mir-961
2L	5640780	FET	4.22e-47	0.0397	T/C	0.639/0	0.638889	upstream_gene_variant	FBgn0262243	mir-964
2L	5640780	FET	4.22e-47	0.0397	T/C	0.639/0	0.638889	upstream_gene_variant	FBgn0262243	mir-964
2L	5640780	FET	4.22e-47	0.0397	T/C	0.639/0	0.638889	upstream_gene_variant	FBgn0262256	mir-959
2L	5640780	FET	4.22e-47	0.0397	T/C	0.639/0	0.638889	upstream_gene_variant	FBgn0262256	mir-959
2L	5640780	FET	4.22e-47	0.0397	T/C	0.639/0	0.638889	upstream_gene_variant	FBgn0262321	mir-960
2L	5640780	FET	4.22e-47	0.0397	T/C	0.639/0	0.638889	upstream_gene_variant	FBgn0262321	mir-960
2L	5640780	FET	4.22e-47	0.0397	T/C	0.639/0	0.638889	upstream_gene_variant	FBgn0262333	mir-963
2L	5640780	FET	4.22e-47	0.0397	T/C	0.639/0	0.638889	upstream_gene_variant	FBgn0262333	mir-963
2L	5643589	FET	4.23e-53	0.007	T/C	0.694/0	0.694444	downstream_gene_variant	FBgn0262243	mir-964
2L	5643589	FET	4.23e-53	0.007	T/C	0.694/0	0.694444	downstream_gene_variant	FBgn0262243	mir-964
2L	5643589	FET	4.23e-53	0.007	T/C	0.694/0	0.694444	downstream_gene_variant	FBgn0262333	mir-963
2L	5643589	FET	4.23e-53	0.007	T/C	0.694/0	0.694444	downstream_gene_variant	FBgn0262333	mir-963
2L	5643589	FET	4.23e-53	0.007	T/C	0.694/0	0.694444	intron_variant	FBgn0051646	CG31646
2L	5643590	FET	1.23e-50	0.0102	C/T	0.672/0	0.672222	downstream_gene_variant	FBgn0262243	mir-964
2L	5643590	FET	1.23e-50	0.0102	C/T	0.672/0	0.672222	downstream_gene_variant	FBgn0262243	mir-964
2L	5643590	FET	1.23e-50	0.0102	C/T	0.672/0	0.672222	downstream_gene_variant	FBgn0262333	mir-963
2L	5643590	FET	1.23e-50	0.0102	C/T	0.672/0	0.672222	downstream_gene_variant	FBgn0262333	mir-963
2L	5643590	FET	1.23e-50	0.0102	C/T	0.672/0	0.672222	intron_variant	FBgn0051646	CG31646
2L	5643618	FET	2.57e-56	0.00547	T/C	0.722/0	0.722222	downstream_gene_variant	FBgn0262243	mir-964
2L	5643618	FET	2.57e-56	0.00547	T/C	0.722/0	0.722222	downstream_gene_variant	FBgn0262243	mir-964
2L	5643618	FET	2.57e-56	0.00547	T/C	0.722/0	0.722222	downstream_gene_variant	FBgn0262333	mir-963
2L	5643618	FET	2.57e-56	0.00547	T/C	0.722/0	0.722222	downstream_gene_variant	FBgn0262333	mir-963
2L	5643618	FET	2.57e-56	0.00547	T/C	0.722/0	0.722222	intron_variant	FBgn0051646	CG31646
2L	5643718	FET	4.93e-50	0.0151	A/G	0.667/0	0.666667	downstream_gene_variant	FBgn0262243	mir-964
2L	5643718	FET	4.93e-50	0.0151	A/G	0.667/0	0.666667	downstream_gene_variant	FBgn0262243	mir-964
2L	5643718	FET	4.93e-50	0.0151	A/G	0.667/0	0.666667	downstream_gene_variant	FBgn0262333	mir-963
2L	5643718	FET	4.93e-50	0.0151	A/G	0.667/0	0.666667	downstream_gene_variant	FBgn0262333	mir-963
2L	5643718	FET	4.93e-50	0.0151	A/G	0.667/0	0.666667	intron_variant	FBgn0051646	CG31646
2L	5645385	FET	1.57e-46	0.0499	G/A	0.633/0	0.633333	intron_variant	FBgn0051646	CG31646
2L	5645388	FET	4.93e-50	0.0151	G/A	0.667/0	0.666667	intron_variant	FBgn0051646	CG31646
2L	5650050	FET	7.42e-52	0.00834	G/A	0.683/0	0.683333	intron_variant	FBgn0051646	CG31646
2L	5650542	FET	2.68e-56	0.00547	A/C	0.739/0.006	0.733333	intron_variant	FBgn0051646	CG31646
2L	5656304	FET	4.93e-50	0.0151	A/C	0.667/0	0.666667	intron_variant	FBgn0051646	CG31646
2L	5657927	FET	1.52e-62	0.00393	T/C	0.772/0	0.772222	intron_variant	FBgn0051646	CG31646
2L	5658828	FET	4.53e-67	0.00149	A/T	0.806/0	0.805556	intergenic_region
2L	5658828	FET	4.53e-67	0.00149	A/T	0.806/0	0.805556	upstream_gene_variant	FBgn0051646	CG31646
2L	5658829	FET	1.17e-68	0	G/A	0.817/0	0.816667	intergenic_region
2L	5658829	FET	1.17e-68	0	G/A	0.817/0	0.816667	upstream_gene_variant	FBgn0051646	CG31646
2L	5660416	FET	2.82e-63	0.00149	G/A	0.778/0	0.777778	downstream_gene_variant	FBgn0266068	CR44821
2L	5660416	FET	2.82e-63	0.00149	G/A	0.778/0	0.777778	intergenic_region
2L	5660416	FET	2.82e-63	0.00149	G/A	0.778/0	0.777778	upstream_gene_variant	FBgn0051646	CG31646
2L	5661583	FET	1.81e-69	0	C/T	0.822/0	0.822222	downstream_gene_variant	FBgn0266068	CR44821
2L	5661583	FET	1.81e-69	0	C/T	0.822/0	0.822222	intergenic_region
2L	5661583	FET	1.81e-69	0	C/T	0.822/0	0.822222	upstream_gene_variant	FBgn0031728	Hsp60C
2L	5662747	FET	1.06e-59	0.00435	C/G	0.75/0	0.75	intergenic_region
2L	5662747	FET	1.06e-59	0.00435	C/G	0.75/0	0.75	upstream_gene_variant	FBgn0031728	Hsp60C
2L	5662747	FET	1.06e-59	0.00435	C/G	0.75/0	0.75	upstream_gene_variant	FBgn0266068	CR44821
2L	5665783	FET	2.72e-66	0.00149	T/C	0.8/0	0.8	intron_variant	FBgn0031728	Hsp60C
2L	5666093	FET	8.04e-62	0.00435	C/G	0.767/0	0.766667	intron_variant	FBgn0031728	Hsp60C
2L	5668409	FET	1.17e-68	0	A/G	0.817/0	0.816667	intron_variant	FBgn0031728	Hsp60C
2L	5668487	FET	1.17e-68	0	C/T	0.817/0	0.816667	intron_variant	FBgn0031728	Hsp60C
2L	5670982	FET	1.16e-57	0.00435	T/C	0.75/0.006	0.744444	downstream_gene_variant	FBgn0031728	Hsp60C
2L	5670982	FET	1.16e-57	0.00435	T/C	0.75/0.006	0.744444	intergenic_region
2L	5671425	FET	2.72e-66	0.00149	C/T	0.8/0	0.8	downstream_gene_variant	FBgn0031728	Hsp60C
2L	5671425	FET	2.72e-66	0.00149	C/T	0.8/0	0.8	intergenic_region
2L	5673545	FET	2.74e-70	0	G/A	0.828/0	0.827778	intergenic_region
2L	5673727	FET	2.99e-74	0	A/G	0.867/0.006	0.861111	intergenic_region
2L	5674702	FET	2.7e-51	0.00834	A/T	0.833/0.083	0.75	intergenic_region
2L	5674705	FET	1.24e-54	0.007	G/A	0.85/0.078	0.772222	intergenic_region
2L	5674728	FET	4.46e-55	0.007	A/C	0.839/0.0669999999999999	0.772222	intergenic_region
2L	5674742	FET	1.35e-49	0.0164	G/T	0.828/0.089	0.738889	intergenic_region
2L	5677737	FET	1.59e-65	0.00149	A/T	0.794/0	0.794444	intergenic_region
2L	5677737	FET	1.59e-65	0.00149	A/T	0.794/0	0.794444	upstream_gene_variant	FBgn0031729	CG12511
2L	5679295	FET	2.72e-66	0.00149	T/C	0.8/0	0.8	3_prime_UTR_variant	FBgn0031729	CG12511
2L	5679295	FET	2.72e-66	0.00149	T/C	0.8/0	0.8	downstream_gene_variant	FBgn0031729	CG12511
2L	5682132	FET	9.88e-47	0.0466	C/T	0.928/0.217	0.711111	intergenic_region
2L	5682595	FET	2.51e-59	0.00435	C/A	0.8/0.022	0.777778	intergenic_region
2L	5689215	FET	5.75e-72	0	G/C	0.839/0	0.838889	downstream_gene_variant	FBgn0266067	CR44820
2L	5689215	FET	5.75e-72	0	G/C	0.839/0	0.838889	downstream_gene_variant	FBgn0266067	CR44820
2L	5689215	FET	5.75e-72	0	G/C	0.839/0	0.838889	intergenic_region
2L	5689215	FET	5.75e-72	0	G/C	0.839/0	0.838889	upstream_gene_variant	FBgn0266066	CR44819
2L	5689225	FET	2.74e-70	0	C/G	0.828/0	0.827778	downstream_gene_variant	FBgn0266067	CR44820
2L	5689225	FET	2.74e-70	0	C/G	0.828/0	0.827778	downstream_gene_variant	FBgn0266067	CR44820
2L	5689225	FET	2.74e-70	0	C/G	0.828/0	0.827778	intergenic_region
2L	5689225	FET	2.74e-70	0	C/G	0.828/0	0.827778	upstream_gene_variant	FBgn0266066	CR44819
2L	5689355	FET	5.92e-69	0	A/C	0.856/0.017	0.838889	downstream_gene_variant	FBgn0266067	CR44820
2L	5689355	FET	5.92e-69	0	A/C	0.856/0.017	0.838889	downstream_gene_variant	FBgn0266067	CR44820
2L	5689355	FET	5.92e-69	0	A/C	0.856/0.017	0.838889	intergenic_region
2L	5689355	FET	5.92e-69	0	A/C	0.856/0.017	0.838889	upstream_gene_variant	FBgn0266066	CR44819
2L	5689758	FET	7.49e-53	0.007	A/T	0.917/0.156	0.761111	downstream_gene_variant	FBgn0266067	CR44820
2L	5689758	FET	7.49e-53	0.007	A/T	0.917/0.156	0.761111	downstream_gene_variant	FBgn0266067	CR44820
2L	5689758	FET	7.49e-53	0.007	A/T	0.917/0.156	0.761111	intergenic_region
2L	5689758	FET	7.49e-53	0.007	A/T	0.917/0.156	0.761111	upstream_gene_variant	FBgn0266066	CR44819
2L	5689780	FET	4.05e-51	0.00873	G/A	0.911/0.161	0.75	downstream_gene_variant	FBgn0266067	CR44820
2L	5689780	FET	4.05e-51	0.00873	G/A	0.911/0.161	0.75	downstream_gene_variant	FBgn0266067	CR44820
2L	5689780	FET	4.05e-51	0.00873	G/A	0.911/0.161	0.75	intergenic_region
2L	5689780	FET	4.05e-51	0.00873	G/A	0.911/0.161	0.75	upstream_gene_variant	FBgn0266066	CR44819
2L	5690177	FET	1.77e-75	0	A/C	0.861/0	0.861111	downstream_gene_variant	FBgn0266067	CR44820
2L	5690177	FET	1.77e-75	0	A/C	0.861/0	0.861111	downstream_gene_variant	FBgn0266067	CR44820
2L	5690177	FET	1.77e-75	0	A/C	0.861/0	0.861111	intergenic_region
2L	5690177	FET	1.77e-75	0	A/C	0.861/0	0.861111	upstream_gene_variant	FBgn0266066	CR44819
2L	5691138	FET	4.02e-71	0	A/G	0.833/0	0.833333	non_coding_exon_variant	FBgn0266066	CR44819
2L	5691138	FET	4.02e-71	0	A/G	0.833/0	0.833333	non_coding_exon_variant	FBgn0266067	CR44820
2L	5708165	FET	1.59e-65	0.00149	C/T	0.794/0	0.794444	intron_variant	FBgn0031730	CG7236
2L	5708165	FET	1.59e-65	0.00149	C/T	0.794/0	0.794444	upstream_gene_variant	FBgn0031730	CG7236
2L	5708165	FET	1.59e-65	0.00149	C/T	0.794/0	0.794444	upstream_gene_variant	FBgn0031730	CG7236
2L	5708796	FET	2.3e-67	0.00149	G/A	0.822/0.006	0.816667	intron_variant	FBgn0031730	CG7236
2L	5708796	FET	2.3e-67	0.00149	G/A	0.822/0.006	0.816667	upstream_gene_variant	FBgn0031730	CG7236
2L	5709217	FET	1.29e-70	0	A/T	0.856/0.011	0.844444	intron_variant	FBgn0031730	CG7236
2L	5709217	FET	1.29e-70	0	A/T	0.856/0.011	0.844444	upstream_gene_variant	FBgn0031730	CG7236
2L	5709628	FET	1.44e-71	0	C/T	0.85/0.006	0.844444	intron_variant	FBgn0031730	CG7236
2L	5709628	FET	1.44e-71	0	C/T	0.85/0.006	0.844444	upstream_gene_variant	FBgn0031730	CG7236
2L	5709900	FET	6.66e-55	0.007	C/T	0.806/0.044	0.761111	intron_variant	FBgn0031730	CG7236
2L	5709900	FET	6.66e-55	0.007	C/T	0.806/0.044	0.761111	upstream_gene_variant	FBgn0031730	CG7236
2L	5709920	FET	2.02e-62	0.00435	T/G	0.822/0.022	0.8	intron_variant	FBgn0031730	CG7236
2L	5709920	FET	2.02e-62	0.00435	T/G	0.822/0.022	0.8	upstream_gene_variant	FBgn0031730	CG7236
2L	5709920	FET	2.02e-62	0.00435	T/G	0.822/0.022	0.8	upstream_gene_variant	FBgn0031730	CG7236
2L	5715553	FET	4.49e-77	0	T/C	0.883/0.006	0.877778	downstream_gene_variant	FBgn0031730	CG7236
2L	5715553	FET	4.49e-77	0	T/C	0.883/0.006	0.877778	downstream_gene_variant	FBgn0031730	CG7236
2L	5715553	FET	4.49e-77	0	T/C	0.883/0.006	0.877778	missense_variant	FBgn0031731	CG14007
2L	5715553	FET	4.49e-77	0	T/C	0.883/0.006	0.877778	upstream_gene_variant	FBgn0054011	CG34011
2L	5715553	FET	4.49e-77	0	T/C	0.883/0.006	0.877778	upstream_gene_variant	FBgn0266065	CR44818
2L	5715603	FET	4.02e-71	0	G/A	0.833/0	0.833333	downstream_gene_variant	FBgn0031730	CG7236
2L	5715603	FET	4.02e-71	0	G/A	0.833/0	0.833333	downstream_gene_variant	FBgn0031730	CG7236
2L	5715603	FET	4.02e-71	0	G/A	0.833/0	0.833333	missense_variant	FBgn0031731	CG14007
2L	5715603	FET	4.02e-71	0	G/A	0.833/0	0.833333	upstream_gene_variant	FBgn0054011	CG34011
2L	5715603	FET	4.02e-71	0	G/A	0.833/0	0.833333	upstream_gene_variant	FBgn0266065	CR44818
2L	5715716	FET	5.75e-72	0	T/C	0.839/0	0.838889	downstream_gene_variant	FBgn0031730	CG7236
2L	5715716	FET	5.75e-72	0	T/C	0.839/0	0.838889	non_coding_exon_variant	FBgn0266065	CR44818
2L	5715716	FET	5.75e-72	0	T/C	0.839/0	0.838889	synonymous_variant	FBgn0031731	CG14007
2L	5715716	FET	5.75e-72	0	T/C	0.839/0	0.838889	upstream_gene_variant	FBgn0054011	CG34011
2L	5715797	FET	1.45e-69	0	G/C	0.878/0.028	0.85	non_coding_exon_variant	FBgn0266065	CR44818
2L	5715797	FET	1.45e-69	0	G/C	0.878/0.028	0.85	synonymous_variant	FBgn0031731	CG14007
2L	5715797	FET	1.45e-69	0	G/C	0.878/0.028	0.85	upstream_gene_variant	FBgn0054011	CG34011
2L	5715803	FET	5.32e-63	0.00149	G/A	0.9/0.039	0.861	synonymous_variant	FBgn0031731	CG14007
2L	5715803	FET	5.32e-63	0.00149	G/A	0.9/0.039	0.861	non_coding_exon_variant	FBgn0266065	CR44818
2L	5715803	FET	5.32e-63	0.00149	G/A	0.9/0.039	0.861111	upstream_gene_variant	FBgn0054011	CG34011
2L	5715824	FET	5.01e-72	0	C/T	0.9/0.033	0.866667	non_coding_exon_variant	FBgn0266065	CR44818
2L	5715824	FET	5.01e-72	0	C/T	0.9/0.033	0.866667	synonymous_variant	FBgn0031731	CG14007
2L	5715824	FET	5.01e-72	0	C/T	0.9/0.033	0.866667	upstream_gene_variant	FBgn0054011	CG34011
2L	5715836	FET	2.26e-66	0.00149	T/C	0.828/0.011	0.816667	non_coding_exon_variant	FBgn0266065	CR44818
2L	5715836	FET	2.26e-66	0.00149	T/C	0.828/0.011	0.816667	synonymous_variant	FBgn0031731	CG14007
2L	5715836	FET	2.26e-66	0.00149	T/C	0.828/0.011	0.816667	upstream_gene_variant	FBgn0054011	CG34011
2L	5715837	FET	1.1e-70	0	C/T	0.9/0.039	0.861111	missense_variant	FBgn0031731	CG14007
2L	5715837	FET	1.1e-70	0	C/T	0.9/0.039	0.861111	non_coding_exon_variant	FBgn0266065	CR44818
2L	5715837	FET	1.1e-70	0	C/T	0.9/0.039	0.861111	upstream_gene_variant	FBgn0054011	CG34011
2L	5715857	FET	4.1e-65	0.00149	G/T	0.85/0.028	0.822222	non_coding_exon_variant	FBgn0266065	CR44818
2L	5715857	FET	4.1e-65	0.00149	G/T	0.85/0.028	0.822222	synonymous_variant	FBgn0031731	CG14007
2L	5715857	FET	4.1e-65	0.00149	G/T	0.85/0.028	0.822222	upstream_gene_variant	FBgn0054011	CG34011
2L	5715935	FET	2e-62	0.00435	G/A	0.8/0.011	0.788889	non_coding_exon_variant	FBgn0266065	CR44818
2L	5715935	FET	2e-62	0.00435	G/A	0.8/0.011	0.788889	synonymous_variant	FBgn0031731	CG14007
2L	5715935	FET	2e-62	0.00435	G/A	0.8/0.011	0.788889	upstream_gene_variant	FBgn0054011	CG34011
2L	5716040	FET	3.19e-60	0.00435	A/G	0.817/0.028	0.788889	non_coding_exon_variant	FBgn0266065	CR44818
2L	5716040	FET	3.19e-60	0.00435	A/G	0.817/0.028	0.788889	synonymous_variant	FBgn0031731	CG14007
2L	5716040	FET	3.19e-60	0.00435	A/G	0.817/0.028	0.788889	upstream_gene_variant	FBgn0054011	CG34011
2L	5716184	FET	4.02e-71	0	G/C	0.833/0	0.833333	downstream_gene_variant	FBgn0031732	CG11149
2L	5716184	FET	4.02e-71	0	G/C	0.833/0	0.833333	intron_variant	FBgn0031731	CG14007
2L	5716184	FET	4.02e-71	0	G/C	0.833/0	0.833333	non_coding_exon_variant	FBgn0266065	CR44818
2L	5716184	FET	4.02e-71	0	G/C	0.833/0	0.833333	upstream_gene_variant	FBgn0054011	CG34011
2L	5722556	FET	2.74e-70	0	G/A	0.828/0	0.827778	missense_variant	FBgn0024191	sip1
2L	5722556	FET	2.74e-70	0	G/A	0.828/0	0.827778	upstream_gene_variant	FBgn0031732	CG11149
2L	5722689	FET	1.81e-69	0	T/C	0.822/0	0.822222	synonymous_variant	FBgn0024191	sip1
2L	5722689	FET	1.81e-69	0	T/C	0.822/0	0.822222	upstream_gene_variant	FBgn0031732	CG11149
2L	5722689	FET	1.81e-69	0	T/C	0.822/0	0.822222	upstream_gene_variant	FBgn0031736	CG11030
2L	5722710	FET	1.59e-65	0.00149	A/G	0.794/0	0.794444	synonymous_variant	FBgn0024191	sip1
2L	5722710	FET	1.59e-65	0.00149	A/G	0.794/0	0.794444	upstream_gene_variant	FBgn0031732	CG11149
2L	5722710	FET	1.59e-65	0.00149	A/G	0.794/0	0.794444	upstream_gene_variant	FBgn0031736	CG11030
2L	5722756	FET	9.13e-66	0.00149	G/T	0.811/0.006	0.805556	missense_variant	FBgn0024191	sip1
2L	5722756	FET	9.13e-66	0.00149	G/T	0.811/0.006	0.805556	upstream_gene_variant	FBgn0031732	CG11149
2L	5722756	FET	9.13e-66	0.00149	G/T	0.811/0.006	0.805556	upstream_gene_variant	FBgn0031736	CG11030
2L	5730463	FET	3.79e-47	0.0377	A/C	0.922/0.206	0.716667	intron_variant	FBgn0031736	CG11030
2L	5730463	FET	3.79e-47	0.0377	A/C	0.922/0.206	0.716667	upstream_gene_variant	FBgn0031733	CG14006
2L	5730528	FET	2e-49	0.0182	T/C	0.939/0.211	0.727778	intron_variant	FBgn0031736	CG11030
2L	5730528	FET	2e-49	0.0182	T/C	0.939/0.211	0.727778	upstream_gene_variant	FBgn0031733	CG14006
2L	5730556	FET	1.91e-56	0.00547	T/A	0.944/0.167	0.777778	intron_variant	FBgn0031736	CG11030
2L	5730556	FET	1.91e-56	0.00547	T/A	0.944/0.167	0.777778	upstream_gene_variant	FBgn0031733	CG14006
2L	5730572	FET	1.81e-56	0.00547	G/T	0.928/0.144	0.783333	intron_variant	FBgn0031736	CG11030
2L	5730572	FET	1.81e-56	0.00547	G/T	0.928/0.144	0.783333	upstream_gene_variant	FBgn0031733	CG14006
2L	5730578	FET	8.15e-49	0.0198	G/T	0.928/0.2	0.727778	intron_variant	FBgn0031736	CG11030
2L	5730578	FET	8.15e-49	0.0198	G/T	0.928/0.2	0.727778	upstream_gene_variant	FBgn0031733	CG14006
2L	5730583	FET	4.77e-53	0.007	A/G	0.939/0.183	0.755556	intron_variant	FBgn0031736	CG11030
2L	5730583	FET	4.77e-53	0.007	A/G	0.939/0.183	0.755556	upstream_gene_variant	FBgn0031733	CG14006
2L	5730589	FET	1.29e-58	0.00435	C/T	0.906/0.106	0.8	intron_variant	FBgn0031736	CG11030
2L	5730589	FET	1.29e-58	0.00435	C/T	0.906/0.106	0.8	upstream_gene_variant	FBgn0031733	CG14006
2L	5730591	FET	7.6e-51	0.0102	T/G	0.9/0.15	0.75	intron_variant	FBgn0031736	CG11030
2L	5730591	FET	7.6e-51	0.0102	T/G	0.9/0.15	0.75	upstream_gene_variant	FBgn0031733	CG14006
2L	5730614	FET	4.81e-54	0.007	A/C	0.928/0.161	0.766667	intron_variant	FBgn0031736	CG11030
2L	5730614	FET	4.81e-54	0.007	A/C	0.928/0.161	0.766667	upstream_gene_variant	FBgn0031733	CG14006
2L	5730619	FET	2.89e-52	0.00814	A/G	0.922/0.167	0.755556	intron_variant	FBgn0031736	CG11030
2L	5730619	FET	2.89e-52	0.00814	A/G	0.922/0.167	0.755556	upstream_gene_variant	FBgn0031733	CG14006
2L	5730738	FET	4.74e-58	0.00435	A/T	0.944/0.156	0.788889	intron_variant	FBgn0031736	CG11030
2L	5730738	FET	4.74e-58	0.00435	A/T	0.944/0.156	0.788889	upstream_gene_variant	FBgn0031733	CG14006
2L	5730854	FET	3.79e-47	0.0377	G/T	0.922/0.206	0.716667	intron_variant	FBgn0031736	CG11030
2L	5731282	FET	7.85e-54	0.007	A/G	0.922/0.156	0.766667	intron_variant	FBgn0031736	CG11030
2L	5732775	FET	9.14e-65	0.00149	A/C	0.789/0	0.788889	downstream_gene_variant	FBgn0031734	CG11147
2L	5732775	FET	9.14e-65	0.00149	A/C	0.789/0	0.788889	intron_variant	FBgn0031736	CG11030
2L	5735296	FET	2.82e-63	0.00149	C/T	0.778/0	0.777778	intron_variant	FBgn0031736	CG11030
2L	5735296	FET	2.82e-63	0.00149	C/T	0.778/0	0.777778	splice_region_variant&intron_variant	FBgn0031734	CG11147
2L	5739339	FET	4.53e-67	0.00149	G/T	0.806/0	0.805556	intron_variant	FBgn0031734	CG11147
2L	5739339	FET	4.53e-67	0.00149	G/T	0.806/0	0.805556	intron_variant	FBgn0031736	CG11030
2L	5749057	FET	5.59e-57	0.00492	C/T	0.728/0	0.727778	downstream_gene_variant	FBgn0031735	CG11029
2L	5749057	FET	5.59e-57	0.00492	C/T	0.728/0	0.727778	intron_variant	FBgn0031736	CG11030
2L	5749159	FET	1.14e-48	0.0202	T/A	0.672/0.006	0.666667	downstream_gene_variant	FBgn0031735	CG11029
2L	5749159	FET	1.14e-48	0.0202	T/A	0.672/0.006	0.666667	intron_variant	FBgn0031736	CG11030
2L	5756676	FET	5.62e-57	0.00492	A/T	0.744/0.006	0.738889	intron_variant	FBgn0031736	CG11030
2L	5759129	FET	1.06e-59	0.00435	G/A	0.75/0	0.75	synonymous_variant	FBgn0031736	CG11030
2L	5759634	FET	2.67e-72	0	T/C	0.922/0.05	0.872222	intron_variant	FBgn0031736	CG11030
2L	5763991	FET	1.67e-71	0	A/G	0.861/0.011	0.85	downstream_gene_variant	FBgn0031736	CG11030
2L	5763991	FET	1.67e-71	0	A/G	0.861/0.011	0.85	intron_variant	FBgn0031737	obst-E
2L	5763991	FET	1.67e-71	0	A/G	0.861/0.011	0.85	synonymous_variant	FBgn0031737	obst-E
2L	5764003	FET	6.51e-74	0	G/A	0.894/0.022	0.872222	downstream_gene_variant	FBgn0031736	CG11030
2L	5764003	FET	6.51e-74	0	G/A	0.894/0.022	0.872222	intron_variant	FBgn0031737	obst-E
2L	5764003	FET	6.51e-74	0	G/A	0.894/0.022	0.872222	synonymous_variant	FBgn0031737	obst-E
2L	5764015	FET	1.48e-48	0.0219	G/A	0.922/0.194	0.727778	downstream_gene_variant	FBgn0031736	CG11030
2L	5764015	FET	1.48e-48	0.0219	G/A	0.922/0.194	0.727778	intron_variant	FBgn0031737	obst-E
2L	5764015	FET	1.48e-48	0.0219	G/A	0.922/0.194	0.727778	synonymous_variant	FBgn0031737	obst-E
2L	5764024	FET	1.62e-53	0.007	G/A	0.933/0.172	0.761111	downstream_gene_variant	FBgn0031736	CG11030
2L	5764024	FET	1.62e-53	0.007	G/A	0.933/0.172	0.761111	intron_variant	FBgn0031737	obst-E
2L	5764024	FET	1.62e-53	0.007	G/A	0.933/0.172	0.761111	synonymous_variant	FBgn0031737	obst-E
2L	5764216	FET	4.07e-76	0	C/T	0.878/0.006	0.872222	downstream_gene_variant	FBgn0031736	CG11030
2L	5764216	FET	4.07e-76	0	C/T	0.878/0.006	0.872222	intron_variant	FBgn0031737	obst-E
2L	5764216	FET	4.07e-76	0	C/T	0.878/0.006	0.872222	synonymous_variant	FBgn0031737	obst-E
2L	5764221	FET	4.93e-50	0.0151	G/A	0.667/0	0.666667	downstream_gene_variant	FBgn0031736	CG11030
2L	5764221	FET	4.93e-50	0.0151	G/A	0.667/0	0.666667	intron_variant	FBgn0031737	obst-E
2L	5764221	FET	4.93e-50	0.0151	G/A	0.667/0	0.666667	missense_variant	FBgn0031737	obst-E
2L	5764289	FET	3.71e-82	0	T/C	0.911/0.006	0.905556	downstream_gene_variant	FBgn0031736	CG11030
2L	5764289	FET	3.71e-82	0	T/C	0.911/0.006	0.905556	intron_variant	FBgn0031737	obst-E
2L	5764366	FET	1.19e-71	0	A/T	0.872/0.017	0.855556	downstream_gene_variant	FBgn0031736	CG11030
2L	5764366	FET	1.19e-71	0	A/T	0.872/0.017	0.855556	intron_variant	FBgn0031737	obst-E
2L	5764370	FET	1.45e-69	0	A/T	0.878/0.028	0.85	downstream_gene_variant	FBgn0031736	CG11030
2L	5764370	FET	1.45e-69	0	A/T	0.878/0.028	0.85	intron_variant	FBgn0031737	obst-E
2L	5766439	FET	3.24e-75	0	T/C	0.883/0.011	0.872222	downstream_gene_variant	FBgn0031738	CG9171
2L	5766439	FET	3.24e-75	0	T/C	0.883/0.011	0.872222	downstream_gene_variant	FBgn0031738	CG9171
2L	5766439	FET	3.24e-75	0	T/C	0.883/0.011	0.872222	downstream_gene_variant	FBgn0031738	CG9171
2L	5766439	FET	3.24e-75	0	T/C	0.883/0.011	0.872222	intergenic_region
2L	5766439	FET	3.24e-75	0	T/C	0.883/0.011	0.872222	upstream_gene_variant	FBgn0031737	obst-E
2L	5766991	FET	9.7e-52	0.00834	T/G	0.7/0.006	0.694444	downstream_gene_variant	FBgn0031738	CG9171
2L	5766991	FET	9.7e-52	0.00834	T/G	0.7/0.006	0.694444	downstream_gene_variant	FBgn0031738	CG9171
2L	5766991	FET	9.7e-52	0.00834	T/G	0.7/0.006	0.694444	downstream_gene_variant	FBgn0031738	CG9171
2L	5766991	FET	9.7e-52	0.00834	T/G	0.7/0.006	0.694444	intergenic_region
2L	5766991	FET	9.7e-52	0.00834	T/G	0.7/0.006	0.694444	upstream_gene_variant	FBgn0031737	obst-E
2L	5772721	FET	2.29e-54	0.007	T/A	0.706/0	0.705556	downstream_gene_variant	FBgn0051912	CR31912
2L	5772721	FET	2.29e-54	0.007	T/A	0.706/0	0.705556	downstream_gene_variant	FBgn0051912	CR31912
2L	5772721	FET	2.29e-54	0.007	T/A	0.706/0	0.705556	intron_variant	FBgn0031738	CG9171
2L	5772721	FET	2.29e-54	0.007	T/A	0.706/0	0.705556	upstream_gene_variant	FBgn0031738	CG9171
2L	5772730	FET	4.23e-53	0.007	G/A	0.694/0	0.694444	downstream_gene_variant	FBgn0051912	CR31912
2L	5772730	FET	4.23e-53	0.007	G/A	0.694/0	0.694444	downstream_gene_variant	FBgn0051912	CR31912
2L	5772730	FET	4.23e-53	0.007	G/A	0.694/0	0.694444	intron_variant	FBgn0031738	CG9171
2L	5772730	FET	4.23e-53	0.007	G/A	0.694/0	0.694444	upstream_gene_variant	FBgn0031738	CG9171
2L	5777003	FET	4.18e-77	0	T/G	0.933/0.039	0.894444	intron_variant	FBgn0031738	CG9171
2L	5779024	FET	6.18e-76	0	C/G	0.906/0.022	0.883333	intron_variant	FBgn0031738	CG9171
2L	5779424	FET	2.69e-68	0.00149	G/A	0.861/0.022	0.838889	intron_variant	FBgn0031738	CG9171
2L	5779666	FET	4.59e-70	0	T/C	0.889/0.033	0.855556	intron_variant	FBgn0031738	CG9171
2L	5779761	FET	1.85e-71	0	C/T	0.889/0.028	0.861111	intron_variant	FBgn0031738	CG9171
2L	5779770	FET	4.91e-71	0	T/A	0.894/0.033	0.861111	intron_variant	FBgn0031738	CG9171
2L	5779781	FET	1.01e-61	0.00435	A/G	0.889/0.072	0.816667	intron_variant	FBgn0031738	CG9171
2L	5779792	FET	1.06e-69	0	G/C	0.894/0.039	0.855556	intron_variant	FBgn0031738	CG9171
2L	5779873	FET	4.59e-70	0	A/G	0.889/0.033	0.855556	intron_variant	FBgn0031738	CG9171
2L	5779961	FET	7.35e-81	0	C/T	0.944/0.033	0.911111	intron_variant	FBgn0031738	CG9171
2L	5779968	FET	1.84e-74	0	T/C	0.939/0.056	0.883333	intron_variant	FBgn0031738	CG9171
2L	5780103	FET	2.12e-60	0.00435	G/C	0.756/0	0.755556	intron_variant	FBgn0031738	CG9171
2L	5780187	FET	3.04e-51	0.00834	G/T	0.678/0	0.677778	intron_variant	FBgn0031738	CG9171
2L	5780331	FET	2.52e-58	0.00435	A/G	0.739/0	0.738889	intron_variant	FBgn0031738	CG9171
2L	5780365	FET	1.06e-59	0.00435	T/C	0.75/0	0.75	intron_variant	FBgn0031738	CG9171
2L	5780405	FET	5.59e-57	0.00492	G/A	0.728/0	0.727778	intron_variant	FBgn0031738	CG9171
2L	5780427	FET	7.6e-49	0.0198	T/G	0.656/0	0.655556	intron_variant	FBgn0031738	CG9171
2L	5780487	FET	2.29e-54	0.007	T/C	0.706/0	0.705556	intron_variant	FBgn0031738	CG9171
2L	5780488	FET	1.78e-52	0.007	C/A	0.689/0	0.688889	intron_variant	FBgn0031738	CG9171
2L	5780489	FET	4.93e-50	0.0151	G/A	0.667/0	0.666667	intron_variant	FBgn0031738	CG9171
2L	5780669	FET	1.2e-57	0.00492	C/T	0.733/0	0.733333	intron_variant	FBgn0031738	CG9171
2L	6097216	FET	1.07e-51	0.00834	G/A	0.983/0.272	0.711111	downstream_gene_variant	FBgn0266445	CG45075
2L	6097216	FET	1.07e-51	0.00834	G/A	0.983/0.272	0.711111	downstream_gene_variant	FBgn0266450	Kr-h1
2L	6097216	FET	1.07e-51	0.00834	G/A	0.983/0.272	0.711111	synonymous_variant	FBgn0031779	CG9175
2L	6097305	FET	1.3e-56	0.00547	A/G	0.989/0.244	0.744444	downstream_gene_variant	FBgn0266445	CG45075
2L	6097305	FET	1.3e-56	0.00547	A/G	0.989/0.244	0.744444	downstream_gene_variant	FBgn0266450	Kr-h1
2L	6097305	FET	1.3e-56	0.00547	A/G	0.989/0.244	0.744444	splice_region_variant&intron_variant	FBgn0031779	CG9175
2L	6097320	FET	3.33e-48	0.0249	G/A	0.989/0.317	0.672222	downstream_gene_variant	FBgn0266445	CG45075
2L	6097320	FET	3.33e-48	0.0249	G/A	0.989/0.317	0.672222	downstream_gene_variant	FBgn0266450	Kr-h1
2L	6097320	FET	3.33e-48	0.0249	G/A	0.989/0.317	0.672222	missense_variant	FBgn0031779	CG9175
2L	6097387	FET	1.16e-57	0.00435	A/G	0.994/0.25	0.744444	downstream_gene_variant	FBgn0266445	CG45075
2L	6097387	FET	1.16e-57	0.00435	A/G	0.994/0.25	0.744444	downstream_gene_variant	FBgn0266450	Kr-h1
2L	6097387	FET	1.16e-57	0.00435	A/G	0.994/0.25	0.744444	synonymous_variant	FBgn0031779	CG9175
2L	6097580	FET	1.37e-48	0.0219	T/C	0.956/0.244	0.711111	downstream_gene_variant	FBgn0266445	CG45075
2L	6097580	FET	1.37e-48	0.0219	T/C	0.956/0.244	0.711111	downstream_gene_variant	FBgn0266450	Kr-h1
2L	6097580	FET	1.37e-48	0.0219	T/C	0.956/0.244	0.711111	synonymous_variant	FBgn0031779	CG9175
2L	6097613	FET	2.07e-48	0.0237	G/A	0.944/0.228	0.716667	downstream_gene_variant	FBgn0266445	CG45075
2L	6097613	FET	2.07e-48	0.0237	G/A	0.944/0.228	0.716667	downstream_gene_variant	FBgn0266450	Kr-h1
2L	6097613	FET	2.07e-48	0.0237	G/A	0.944/0.228	0.716667	synonymous_variant	FBgn0031779	CG9175
2L	6097907	FET	1.41e-58	0.00435	A/T	0.978/0.206	0.772222	downstream_gene_variant	FBgn0266445	CG45075
2L	6097907	FET	1.41e-58	0.00435	A/T	0.978/0.206	0.772222	downstream_gene_variant	FBgn0266450	Kr-h1
2L	6097907	FET	1.41e-58	0.00435	A/T	0.978/0.206	0.772222	synonymous_variant	FBgn0031779	CG9175
2L	6098000	FET	6.64e-54	0.007	A/G	0.961/0.211	0.75	downstream_gene_variant	FBgn0266445	CG45075
2L	6098000	FET	6.64e-54	0.007	A/G	0.961/0.211	0.75	downstream_gene_variant	FBgn0266450	Kr-h1
2L	6098000	FET	6.64e-54	0.007	A/G	0.961/0.211	0.75	synonymous_variant	FBgn0031779	CG9175
2L	6098093	FET	9.31e-59	0.00435	A/G	0.956/0.167	0.788889	downstream_gene_variant	FBgn0266445	CG45075
2L	6098093	FET	9.31e-59	0.00435	A/G	0.956/0.167	0.788889	downstream_gene_variant	FBgn0266450	Kr-h1
2L	6098093	FET	9.31e-59	0.00435	A/G	0.956/0.167	0.788889	synonymous_variant	FBgn0031779	CG9175
2L	6098483	FET	9.19e-58	0.00435	G/A	0.939/0.15	0.788889	downstream_gene_variant	FBgn0266445	CG45075
2L	6098483	FET	9.19e-58	0.00435	G/A	0.939/0.15	0.788889	downstream_gene_variant	FBgn0266450	Kr-h1
2L	6098483	FET	9.19e-58	0.00435	G/A	0.939/0.15	0.788889	synonymous_variant	FBgn0031779	CG9175
2L	6098483	FET	9.19e-58	0.00435	G/A	0.939/0.15	0.788889	upstream_gene_variant	FBgn0266521	stai
2L	6098867	FET	2.63e-63	0.00149	C/T	0.961/0.144	0.816667	5_prime_UTR_variant	FBgn0031779	CG9175
2L	6098867	FET	2.63e-63	0.00149	C/T	0.961/0.144	0.816667	intron_variant	FBgn0031779	CG9175
2L	6098867	FET	2.63e-63	0.00149	C/T	0.961/0.144	0.816667	upstream_gene_variant	FBgn0266521	stai
2L	6098953	FET	8.54e-61	0.00435	T/C	0.961/0.161	0.8	5_prime_UTR_variant	FBgn0031779	CG9175
2L	6098953	FET	8.54e-61	0.00435	T/C	0.961/0.161	0.8	upstream_gene_variant	FBgn0266521	stai
2L	6099007	FET	1.45e-59	0.00435	G/T	0.956/0.161	0.794444	intergenic_region
2L	6099007	FET	1.45e-59	0.00435	G/T	0.956/0.161	0.794444	upstream_gene_variant	FBgn0031779	CG9175
2L	6099007	FET	1.45e-59	0.00435	G/T	0.956/0.161	0.794444	upstream_gene_variant	FBgn0266521	stai
2L	6099331	FET	3.47e-59	0.00435	A/C	0.961/0.172	0.788889	intergenic_region
2L	6099331	FET	3.47e-59	0.00435	A/C	0.961/0.172	0.788889	upstream_gene_variant	FBgn0031779	CG9175
2L	6099331	FET	3.47e-59	0.00435	A/C	0.961/0.172	0.788889	upstream_gene_variant	FBgn0266521	stai
2L	6120677	FET	1.43e-54	0.007	G/T	0.939/0.172	0.766667	5_prime_UTR_variant	FBgn0266521	stai
2L	6120677	FET	1.43e-54	0.007	G/T	0.939/0.172	0.766667	downstream_gene_variant	FBgn0051642	CG31642
2L	6120677	FET	1.43e-54	0.007	G/T	0.939/0.172	0.766667	intron_variant	FBgn0266521	stai
2L	6120765	FET	1.06e-46	0.048	G/A	0.939/0.233	0.705556	5_prime_UTR_variant	FBgn0266521	stai
2L	6120765	FET	1.06e-46	0.048	G/A	0.939/0.233	0.705556	downstream_gene_variant	FBgn0051642	CG31642
2L	6120765	FET	1.06e-46	0.048	G/A	0.939/0.233	0.705556	intron_variant	FBgn0266521	stai
2L	6120767	FET	9.88e-47	0.0466	C/G	0.928/0.217	0.711111	5_prime_UTR_variant	FBgn0266521	stai
2L	6120767	FET	9.88e-47	0.0466	C/G	0.928/0.217	0.711111	downstream_gene_variant	FBgn0051642	CG31642
2L	6120767	FET	9.88e-47	0.0466	C/G	0.928/0.217	0.711111	intron_variant	FBgn0266521	stai
2L	6120885	FET	1.48e-48	0.0219	A/G	0.922/0.194	0.727778	downstream_gene_variant	FBgn0051642	CG31642
2L	6120885	FET	1.48e-48	0.0219	A/G	0.922/0.194	0.727778	intron_variant	FBgn0266521	stai
2L	6120885	FET	1.48e-48	0.0219	A/G	0.922/0.194	0.727778	synonymous_variant	FBgn0266521	stai
2L	6121113	FET	6.23e-50	0.0155	G/A	0.956/0.233	0.722222	downstream_gene_variant	FBgn0051642	CG31642
2L	6121113	FET	6.23e-50	0.0155	G/A	0.956/0.233	0.722222	intron_variant	FBgn0266521	stai
2L	6121113	FET	6.23e-50	0.0155	G/A	0.956/0.233	0.722222	synonymous_variant	FBgn0266521	stai
2L	6121178	FET	3.79e-55	0.007	G/A	0.967/0.211	0.755556	downstream_gene_variant	FBgn0051642	CG31642
2L	6121178	FET	3.79e-55	0.007	G/A	0.967/0.211	0.755556	intron_variant	FBgn0266521	stai
2L	6121178	FET	3.79e-55	0.007	G/A	0.967/0.211	0.755556	missense_variant	FBgn0266521	stai
2L	6123318	FET	3.96e-54	0.007	T/G	0.944/0.183	0.761111	3_prime_UTR_variant	FBgn0266521	stai
2L	6123318	FET	3.96e-54	0.007	T/G	0.944/0.183	0.761111	upstream_gene_variant	FBgn0031781	Arpc4
2L	6127663	FET	3.54e-50	0.0149	T/G	0.95/0.222	0.727778	downstream_gene_variant	FBgn0031781	Arpc4
2L	6127663	FET	3.54e-50	0.0149	T/G	0.95/0.222	0.727778	downstream_gene_variant	FBgn0261683	CG42730
2L	6127663	FET	3.54e-50	0.0149	T/G	0.95/0.222	0.727778	downstream_gene_variant	FBgn0261697	tectonic
2L	6127663	FET	3.54e-50	0.0149	T/G	0.95/0.222	0.727778	missense_variant	FBgn0031782	WDR79
2L	6127663	FET	3.54e-50	0.0149	T/G	0.95/0.222	0.727778	upstream_gene_variant	FBgn0031782	WDR79
2L	6127807	FET	1.41e-51	0.00834	A/G	0.95/0.211	0.738889	downstream_gene_variant	FBgn0031781	Arpc4
2L	6127807	FET	1.41e-51	0.00834	A/G	0.95/0.211	0.738889	downstream_gene_variant	FBgn0261683	CG42730
2L	6127807	FET	1.41e-51	0.00834	A/G	0.95/0.211	0.738889	downstream_gene_variant	FBgn0261697	tectonic
2L	6127807	FET	1.41e-51	0.00834	A/G	0.95/0.211	0.738889	intergenic_region
2L	6127807	FET	1.41e-51	0.00834	A/G	0.95/0.211	0.738889	upstream_gene_variant	FBgn0031782	WDR79
2L	6127807	FET	1.41e-51	0.00834	A/G	0.95/0.211	0.738889	upstream_gene_variant	FBgn0031782	WDR79
2L	6127842	FET	1.71e-54	0.007	A/T	0.95/0.189	0.761111	downstream_gene_variant	FBgn0031781	Arpc4
2L	6127842	FET	1.71e-54	0.007	A/T	0.95/0.189	0.761111	downstream_gene_variant	FBgn0261683	CG42730
2L	6127842	FET	1.71e-54	0.007	A/T	0.95/0.189	0.761111	downstream_gene_variant	FBgn0261697	tectonic
2L	6127842	FET	1.71e-54	0.007	A/T	0.95/0.189	0.761111	intergenic_region
2L	6127842	FET	1.71e-54	0.007	A/T	0.95/0.189	0.761111	upstream_gene_variant	FBgn0031782	WDR79
2L	6127842	FET	1.71e-54	0.007	A/T	0.95/0.189	0.761111	upstream_gene_variant	FBgn0031782	WDR79
2L	6127865	FET	4.02e-58	0.00435	C/T	0.967/0.189	0.777778	downstream_gene_variant	FBgn0031781	Arpc4
2L	6127865	FET	4.02e-58	0.00435	C/T	0.967/0.189	0.777778	downstream_gene_variant	FBgn0261683	CG42730
2L	6127865	FET	4.02e-58	0.00435	C/T	0.967/0.189	0.777778	downstream_gene_variant	FBgn0261697	tectonic
2L	6127865	FET	4.02e-58	0.00435	C/T	0.967/0.189	0.777778	intergenic_region
2L	6127865	FET	4.02e-58	0.00435	C/T	0.967/0.189	0.777778	upstream_gene_variant	FBgn0031782	WDR79
2L	6127865	FET	4.02e-58	0.00435	C/T	0.967/0.189	0.777778	upstream_gene_variant	FBgn0031782	WDR79
2L	6131207	FET	1.91e-56	0.00547	G/A	0.944/0.167	0.777778	synonymous_variant	FBgn0031784	CG9222
2L	6131207	FET	1.91e-56	0.00547	G/A	0.944/0.167	0.777778	upstream_gene_variant	FBgn0261683	CG42730
2L	6131207	FET	1.91e-56	0.00547	G/A	0.944/0.167	0.777778	upstream_gene_variant	FBgn0261697	tectonic
2L	6132069	FET	4.31e-49	0.0187	A/T	0.944/0.222	0.722222	downstream_gene_variant	FBgn0267283	CR45719
2L	6132069	FET	4.31e-49	0.0187	A/T	0.944/0.222	0.722222	intron_variant	FBgn0031784	CG9222
2L	6132069	FET	4.31e-49	0.0187	A/T	0.944/0.222	0.722222	upstream_gene_variant	FBgn0261683	CG42730
2L	6132069	FET	4.31e-49	0.0187	A/T	0.944/0.222	0.722222	upstream_gene_variant	FBgn0261697	tectonic
2L	6132073	FET	1.31e-47	0.0319	C/T	0.917/0.194	0.722222	downstream_gene_variant	FBgn0267283	CR45719
2L	6132073	FET	1.31e-47	0.0319	C/T	0.917/0.194	0.722222	intron_variant	FBgn0031784	CG9222
2L	6132073	FET	1.31e-47	0.0319	C/T	0.917/0.194	0.722222	upstream_gene_variant	FBgn0261683	CG42730
2L	6132073	FET	1.31e-47	0.0319	C/T	0.917/0.194	0.722222	upstream_gene_variant	FBgn0261697	tectonic
2L	6132076	FET	7.58e-48	0.0276	T/A	0.922/0.2	0.722222	downstream_gene_variant	FBgn0267283	CR45719
2L	6132076	FET	7.58e-48	0.0276	T/A	0.922/0.2	0.722222	intron_variant	FBgn0031784	CG9222
2L	6132076	FET	7.58e-48	0.0276	T/A	0.922/0.2	0.722222	upstream_gene_variant	FBgn0261683	CG42730
2L	6132076	FET	7.58e-48	0.0276	T/A	0.922/0.2	0.722222	upstream_gene_variant	FBgn0261697	tectonic
2L	6132579	FET	5.46e-51	0.00873	C/G	0.928/0.183	0.744444	downstream_gene_variant	FBgn0031784	CG9222
2L	6132579	FET	5.46e-51	0.00873	C/G	0.928/0.183	0.744444	downstream_gene_variant	FBgn0267283	CR45719
2L	6132579	FET	5.46e-51	0.00873	C/G	0.928/0.183	0.744444	intergenic_region
2L	6132579	FET	5.46e-51	0.00873	C/G	0.928/0.183	0.744444	upstream_gene_variant	FBgn0261683	CG42730
2L	6132579	FET	5.46e-51	0.00873	C/G	0.928/0.183	0.744444	upstream_gene_variant	FBgn0261697	tectonic
2L	6132604	FET	1.57e-49	0.0168	C/T	0.928/0.194	0.733333	downstream_gene_variant	FBgn0031784	CG9222
2L	6132604	FET	1.57e-49	0.0168	C/T	0.928/0.194	0.733333	downstream_gene_variant	FBgn0267283	CR45719
2L	6132604	FET	1.57e-49	0.0168	C/T	0.928/0.194	0.733333	intergenic_region
2L	6132604	FET	1.57e-49	0.0168	C/T	0.928/0.194	0.733333	upstream_gene_variant	FBgn0261683	CG42730
2L	6132604	FET	1.57e-49	0.0168	C/T	0.928/0.194	0.733333	upstream_gene_variant	FBgn0261697	tectonic
2L	6132610	FET	4.19e-49	0.0182	T/G	0.933/0.206	0.727778	downstream_gene_variant	FBgn0031784	CG9222
2L	6132610	FET	4.19e-49	0.0182	T/G	0.933/0.206	0.727778	downstream_gene_variant	FBgn0267283	CR45719
2L	6132610	FET	4.19e-49	0.0182	T/G	0.933/0.206	0.727778	intergenic_region
2L	6132610	FET	4.19e-49	0.0182	T/G	0.933/0.206	0.727778	upstream_gene_variant	FBgn0261683	CG42730
2L	6132610	FET	4.19e-49	0.0182	T/G	0.933/0.206	0.727778	upstream_gene_variant	FBgn0261697	tectonic
2L	6132861	FET	4.18e-56	0.00547	A/G	0.961/0.194	0.766667	downstream_gene_variant	FBgn0031784	CG9222
2L	6132861	FET	4.18e-56	0.00547	A/G	0.961/0.194	0.766667	downstream_gene_variant	FBgn0267283	CR45719
2L	6132861	FET	4.18e-56	0.00547	A/G	0.961/0.194	0.766667	intergenic_region
2L	6132935	FET	2.1e-48	0.0237	T/G	0.933/0.211	0.722222	downstream_gene_variant	FBgn0031784	CG9222
2L	6132935	FET	2.1e-48	0.0237	T/G	0.933/0.211	0.722222	downstream_gene_variant	FBgn0267283	CR45719
2L	6132935	FET	2.1e-48	0.0237	T/G	0.933/0.211	0.722222	intergenic_region
2L	6140301	FET	4.05e-51	0.00873	T/C	0.911/0.161	0.75	synonymous_variant	FBgn0031785	CG13991
2L	6140301	FET	4.05e-51	0.00873	T/C	0.911/0.161	0.75	upstream_gene_variant	FBgn0266071	CR44824
2L	6141507	FET	4.62e-50	0.0149	A/G	0.9/0.156	0.744444	synonymous_variant	FBgn0031785	CG13991
2L	6144006	FET	1.87e-62	0.00435	A/G	0.961/0.15	0.811111	synonymous_variant	FBgn0031785	CG13991
2L	6149148	FET	1.4e-57	0.00492	G/A	0.95/0.167	0.783333	intergenic_region
2L	6158863	FET	7.72e-55	0.007	A/C	0.928/0.156	0.772222	intergenic_region
2L	6158863	FET	7.72e-55	0.007	A/C	0.928/0.156	0.772222	upstream_gene_variant	FBgn0031786	CG13989
2L	6167960	FET	2.07e-48	0.0223	A/C	0.894/0.161	0.733333	intergenic_region
2L	6182567	FET	3.3e-54	0.007	T/A	0.906/0.133	0.772222	intron_variant	FBgn0085409	CG34380
2L	6182644	FET	7.49e-53	0.007	T/C	0.917/0.156	0.761111	intron_variant	FBgn0085409	CG34380
2L	6182833	FET	2.38e-55	0.00683	G/T	0.939/0.167	0.772222	intron_variant	FBgn0085409	CG34380
2L	6186881	FET	1.96e-63	0.00149	T/A	0.972/0.161	0.811111	intron_variant	FBgn0085409	CG34380
2L	6187018	FET	3.01e-55	0.007	G/A	0.95/0.183	0.766667	intron_variant	FBgn0085409	CG34380
2L	6192257	FET	1.4e-57	0.00492	A/G	0.95/0.167	0.783333	intron_variant	FBgn0085409	CG34380
2L	6194242	FET	1.87e-52	0.007	T/C	0.9/0.139	0.761111	intron_variant	FBgn0085409	CG34380
2L	6196189	FET	3.01e-55	0.007	T/C	0.95/0.183	0.766667	intron_variant	FBgn0085409	CG34380
2L	6531404	FET	3.42e-51	0.00834	T/C	0.944/0.206	0.738889	intron_variant	FBgn0000320	eya
2L	6531404	FET	3.42e-51	0.00834	T/C	0.944/0.206	0.738889	upstream_gene_variant	FBgn0000320	eya
2L	7075529	FET	5.12e-49	0.0194	G/T	0.856/0.117	0.738889	intron_variant	FBgn0031888	Pvf2
2L	7076855	FET	1.17e-47	0.0317	G/T	0.833/0.106	0.727778	intron_variant	FBgn0031888	Pvf2
2L	7085746	FET	1.83e-47	0.0346	C/A	0.883/0.156	0.727778	intergenic_region
2L	7085746	FET	1.83e-47	0.0346	C/A	0.883/0.156	0.727778	upstream_gene_variant	FBgn0031888	Pvf2
2L	7094535	FET	5.12e-49	0.0194	G/A	0.856/0.117	0.738889	intergenic_region
2L	7102491	FET	3.52e-48	0.0249	C/A	0.856/0.122	0.733333	intron_variant	FBgn0085407	Pvf3
2L	7103068	FET	1.49e-46	0.0485	G/A	0.867/0.144	0.722222	intron_variant	FBgn0085407	Pvf3
2L	7103183	FET	1.38e-46	0.0485	C/T	0.85/0.128	0.722222	intron_variant	FBgn0085407	Pvf3
2L	7103197	FET	3.8e-48	0.0249	T/C	0.861/0.128	0.733333	intron_variant	FBgn0085407	Pvf3
2L	7103204	FET	5.98e-49	0.0194	G/A	0.867/0.128	0.738889	intron_variant	FBgn0085407	Pvf3
2L	7103210	FET	3.8e-48	0.0249	A/C	0.861/0.128	0.733333	intron_variant	FBgn0085407	Pvf3
2L	7106046	FET	8.4e-47	0.0454	A/G	0.833/0.111	0.722222	intron_variant	FBgn0085407	Pvf3
2L	7106071	FET	1.83e-47	0.0346	G/A	0.844/0.117	0.727778	intron_variant	FBgn0085407	Pvf3
2L	7136548	FET	1.12e-50	0.0102	G/A	0.861/0.111	0.75	intron_variant	FBgn0085407	Pvf3
2L	7136550	FET	4.84e-54	0.007	G/A	0.889/0.117	0.772222	intron_variant	FBgn0085407	Pvf3
2L	8941793	GLMM	9.07e-07	0.0463138	C/T	1/0.582	0.418205	5_prime_UTR_variant	FBgn0032076	CG9510
2L	8941793	GLMM	9.07e-07	0.0463138	C/T	1/0.582	0.418205	downstream_gene_variant	FBgn0032077	CG9515
2L	8941793	GLMM	9.07e-07	0.0463138	C/T	1/0.582	0.418205	downstream_gene_variant	FBgn0032077	CG9515
2L	8941793	GLMM	9.07e-07	0.0463138	C/T	1/0.582	0.418205	downstream_gene_variant	FBgn0032078	C1GalTA
2L	8941793	GLMM	9.07e-07	0.0463138	C/T	1/0.582	0.418205	upstream_gene_variant	FBgn0032076	CG9510
2L	8942003	GLMM	4.67e-07	0.042836	C/A	1/0.545	0.454957	3_prime_UTR_variant	FBgn0032077	CG9515
2L	8942003	GLMM	4.67e-07	0.042836	C/A	1/0.545	0.454957	5_prime_UTR_variant	FBgn0032076	CG9510
2L	8942003	GLMM	4.67e-07	0.042836	C/A	1/0.545	0.454957	downstream_gene_variant	FBgn0032077	CG9515
2L	8942003	GLMM	4.67e-07	0.042836	C/A	1/0.545	0.454957	downstream_gene_variant	FBgn0032078	C1GalTA
2L	8942003	GLMM	4.67e-07	0.042836	C/A	1/0.545	0.454957	upstream_gene_variant	FBgn0032076	CG9510
2L	8943954	GLMM	1.08e-06	0.0463138	C/T	1/0.543	0.456996	missense_variant	FBgn0032078	C1GalTA
2L	8943954	GLMM	1.08e-06	0.0463138	C/T	1/0.543	0.456996	upstream_gene_variant	FBgn0032076	CG9510
2L	8943954	GLMM	1.08e-06	0.0463138	C/T	1/0.543	0.456996	upstream_gene_variant	FBgn0032077	CG9515
2L	8997680	GLMM	1.06e-06	0.0463138	G/T	1/0.554	0.445949	intron_variant	FBgn0040964	CG18661
2L	8997680	GLMM	1.06e-06	0.0463138	G/T	1/0.554	0.445949	upstream_gene_variant	FBgn0013746	alien
2L	8997680	GLMM	1.06e-06	0.0463138	G/T	1/0.554	0.445949	upstream_gene_variant	FBgn0015316	Try29F
2L	9042253	GLMM	2.12e-07	0.0396396	C/T	0.986/0.632	0.354269	intergenic_region
2L	9110093	GLMM	7.85e-07	0.0452436	T/C	0.996/0.619	0.377038	intergenic_region
2L	9110093	GLMM	7.85e-07	0.0452436	T/C	0.996/0.619	0.377038	upstream_gene_variant	FBgn0032096	Or30a
2L	9607867	GLMM	1.25e-06	0.0463138	G/A	0.807/0	0.807222	intergenic_region
2L	9607867	GLMM	1.25e-06	0.0463138	G/A	0.807/0	0.807222	upstream_gene_variant	FBgn0019809	gcm2
2L	9607867	FET	7.37e-68	0.00149	G/A	0.811/0	0.811111	intergenic_region
2L	9607867	FET	7.37e-68	0.00149	G/A	0.811/0	0.811111	upstream_gene_variant	FBgn0019809	gcm2
2L	9607871	GLMM	1.31e-06	0.0466853	C/A	0.803/0	0.802767	intergenic_region
2L	9607871	GLMM	1.31e-06	0.0466853	C/A	0.803/0	0.802767	upstream_gene_variant	FBgn0019809	gcm2
2L	9607871	FET	2.72e-66	0.00149	C/A	0.8/0	0.8	intergenic_region
2L	9607871	FET	2.72e-66	0.00149	C/A	0.8/0	0.8	upstream_gene_variant	FBgn0019809	gcm2
2L	9607924	FET	8.04e-62	0.00435	G/A	0.767/0	0.766667	intergenic_region
2L	9607924	FET	8.04e-62	0.00435	G/A	0.767/0	0.766667	upstream_gene_variant	FBgn0019809	gcm2
2L	9607982	FET	2.64e-54	0.007	T/C	0.722/0.006	0.716667	intergenic_region
2L	9607982	FET	2.64e-54	0.007	T/C	0.722/0.006	0.716667	upstream_gene_variant	FBgn0019809	gcm2
2L	9608215	GLMM	1.46e-06	0.05	G/T	0.803/0	0.803061	intergenic_region
2L	9608215	GLMM	1.46e-06	0.05	G/T	0.803/0	0.803061	upstream_gene_variant	FBgn0019809	gcm2
2L	9608215	FET	2.74e-70	0	G/T	0.828/0	0.827778	intergenic_region
2L	9608215	FET	2.74e-70	0	G/T	0.828/0	0.827778	upstream_gene_variant	FBgn0019809	gcm2
2L	9608323	GLMM	1.1e-06	0.0463138	C/T	0.739/0	0.738658	intergenic_region
2L	9608323	GLMM	1.1e-06	0.0463138	C/T	0.739/0	0.738658	upstream_gene_variant	FBgn0019809	gcm2
2L	9608323	FET	2.52e-58	0.00435	C/T	0.739/0	0.738889	intergenic_region
2L	9608323	FET	2.52e-58	0.00435	C/T	0.739/0	0.738889	upstream_gene_variant	FBgn0019809	gcm2
2L	9608411	GLMM	4.06e-08	0.0237154	C/T	0.703/0	0.703348	intergenic_region
2L	9608411	GLMM	4.06e-08	0.0237154	C/T	0.703/0	0.703348	upstream_gene_variant	FBgn0019809	gcm2
2L	9608411	FET	9.91e-54	0.007	C/T	0.7/0	0.7	intergenic_region
2L	9608411	FET	9.91e-54	0.007	C/T	0.7/0	0.7	upstream_gene_variant	FBgn0019809	gcm2
2L	9609404	GLMM	1.24e-08	0	G/C	0.683/0	0.683427	intron_variant	FBgn0019809	gcm2
2L	9609404	FET	7.42e-52	0.00834	G/C	0.683/0	0.683333	intron_variant	FBgn0019809	gcm2
2L	9620177	GLMM	1.84e-08	0.0175439	G/T	0.538/0	0.537772	intron_variant	FBgn0032135	GlcAT-S
2L	9624934	GLMM	1.4e-09	0	G/A	0.509/1	0.490514	downstream_gene_variant	FBgn0032135	GlcAT-S
2L	9624934	GLMM	1.4e-09	0	G/A	0.509/1	0.490514	missense_variant	FBgn0051882	CG31882
2L	9624949	GLMM	3.28e-08	0.0237154	T/A	0.531/1	0.469023	downstream_gene_variant	FBgn0032135	GlcAT-S
2L	9624949	GLMM	3.28e-08	0.0237154	T/A	0.531/1	0.469023	missense_variant	FBgn0051882	CG31882
2L	9624967	GLMM	2.64e-08	0.0237154	G/A	0.517/1	0.483091	downstream_gene_variant	FBgn0032135	GlcAT-S
2L	9624967	GLMM	2.64e-08	0.0237154	G/A	0.517/1	0.483091	missense_variant	FBgn0051882	CG31882
2L	9624991	GLMM	1.74e-07	0.0396396	T/G	0.517/1	0.483056	downstream_gene_variant	FBgn0032135	GlcAT-S
2L	9624991	GLMM	1.74e-07	0.0396396	T/G	0.517/1	0.483056	missense_variant	FBgn0051882	CG31882
2L	9625084	GLMM	6.38e-09	0	G/T	0.517/0	0.517401	downstream_gene_variant	FBgn0032135	GlcAT-S
2L	9625084	GLMM	6.38e-09	0	G/T	0.517/0	0.517401	missense_variant	FBgn0051882	CG31882
2L	9625108	GLMM	6.13e-08	0.0237154	T/G	0.528/0	0.528184	downstream_gene_variant	FBgn0032135	GlcAT-S
2L	9625108	GLMM	6.13e-08	0.0237154	T/G	0.528/0	0.528184	missense_variant	FBgn0051882	CG31882
2L	9625129	GLMM	2.01e-08	0.0175439	C/T	0.502/0	0.502295	missense_variant	FBgn0051882	CG31882
2L	9625155	GLMM	3.45e-08	0.0237154	T/A	0.525/1	0.474641	missense_variant	FBgn0051882	CG31882
2L	9625185	GLMM	3.02e-09	0	A/G	0.542/0	0.541995	synonymous_variant	FBgn0051882	CG31882
2L	9625246	GLMM	8.28e-09	0	T/G	0.583/0	0.583382	5_prime_UTR_variant	FBgn0051882	CG31882
2L	9625289	GLMM	3.53e-08	0.0237154	T/C	0.576/0.006	0.569341	intergenic_region
2L	9625289	GLMM	3.53e-08	0.0237154	T/C	0.576/0.006	0.569341	upstream_gene_variant	FBgn0051882	CG31882
2L	9625755	GLMM	2.18e-07	0.0396396	T/G	0.531/0	0.530635	intergenic_region
2L	9625755	GLMM	2.18e-07	0.0396396	T/G	0.531/0	0.530635	upstream_gene_variant	FBgn0051882	CG31882
2L	9625860	GLMM	1.58e-08	0.0175439	G/C	0.534/1	0.465666	intergenic_region
2L	9625860	GLMM	1.58e-08	0.0175439	G/C	0.534/1	0.465666	upstream_gene_variant	FBgn0051882	CG31882
2L	9625931	GLMM	2.48e-08	0.0237154	G/A	0.508/0	0.507735	intergenic_region
2L	9625931	GLMM	2.48e-08	0.0237154	G/A	0.508/0	0.507735	upstream_gene_variant	FBgn0051882	CG31882
2L	9625968	GLMM	5.72e-08	0.0237154	A/G	0.508/0.004	0.504186	intergenic_region
2L	9625968	GLMM	5.72e-08	0.0237154	A/G	0.508/0.004	0.504186	upstream_gene_variant	FBgn0051882	CG31882
2L	9625973	GLMM	3.51e-08	0.0237154	A/G	0.519/0.004	0.514999	intergenic_region
2L	9625973	GLMM	3.51e-08	0.0237154	A/G	0.519/0.004	0.514999	upstream_gene_variant	FBgn0051882	CG31882
2L	9626015	GLMM	1.07e-07	0.0356083	T/G	0.52/0.004	0.515555	intergenic_region
2L	9626015	GLMM	1.07e-07	0.0356083	T/G	0.52/0.004	0.515555	upstream_gene_variant	FBgn0051882	CG31882
2L	9626025	GLMM	7.05e-08	0.0273973	C/T	0.507/0.004	0.503655	intergenic_region
2L	9626025	GLMM	7.05e-08	0.0273973	C/T	0.507/0.004	0.503655	upstream_gene_variant	FBgn0051882	CG31882
2L	9626097	GLMM	3.31e-08	0.0237154	A/T	0.52/0	0.520369	intergenic_region
2L	9626097	GLMM	3.31e-08	0.0237154	A/T	0.52/0	0.520369	upstream_gene_variant	FBgn0051882	CG31882
2L	9626253	GLMM	5.77e-09	0	T/C	0.532/1	0.467746	intergenic_region
2L	9626253	GLMM	5.77e-09	0	T/C	0.532/1	0.467746	upstream_gene_variant	FBgn0051882	CG31882
2L	9626601	GLMM	1.76e-08	0.0175439	A/T	0.559/0	0.558669	intergenic_region
2L	9626601	GLMM	1.76e-08	0.0175439	A/T	0.559/0	0.558669	upstream_gene_variant	FBgn0051882	CG31882
2L	9633603	GLMM	1.01e-08	0	A/T	0.608/0	0.607729	intergenic_region
2L	9633603	GLMM	1.01e-08	0	A/T	0.608/0	0.607729	upstream_gene_variant	FBgn0032136	Apoltp
2L	9636262	GLMM	1.5e-07	0.0385542	A/C	0.691/0.004	0.686893	intron_variant	FBgn0032136	Apoltp
2L	9636262	FET	2.84e-49	0.0182	A/C	0.678/0.006	0.672222	intron_variant	FBgn0032136	Apoltp
2L	9637958	GLMM	2.89e-08	0.0237154	A/C	0.641/0	0.640859	intron_variant	FBgn0032136	Apoltp
2L	9637958	FET	4.22e-47	0.0397	A/C	0.639/0	0.638889	intron_variant	FBgn0032136	Apoltp
2L	9637967	GLMM	3.69e-07	0.0426929	A/C	0.675/0.005	0.669797	intron_variant	FBgn0032136	Apoltp
2L	9637967	FET	1.7e-50	0.0129	A/C	0.689/0.006	0.683333	intron_variant	FBgn0032136	Apoltp
2L	9638441	GLMM	6.45e-07	0.0449871	T/C	0.776/0	0.77584	intron_variant	FBgn0032136	Apoltp
2L	9638441	FET	1.06e-59	0.00435	T/C	0.75/0	0.75	intron_variant	FBgn0032136	Apoltp
2L	9639159	FET	3.26e-61	0.00435	T/A	0.778/0.006	0.772222	intron_variant	FBgn0032136	Apoltp
2L	9639181	GLMM	8.95e-07	0.0463138	T/G	0.79/0	0.790368	intron_variant	FBgn0032136	Apoltp
2L	9639181	FET	1.59e-65	0.00149	T/G	0.794/0	0.794444	intron_variant	FBgn0032136	Apoltp
2L	9639603	GLMM	1.59e-10	0	C/T	0.563/0	0.56311	intron_variant	FBgn0032136	Apoltp
2L	9641313	FET	5.13e-64	0.00149	G/A	0.783/0	0.783333	intron_variant	FBgn0032136	Apoltp
2L	9641674	GLMM	2.79e-08	0.0237154	T/C	0.718/0	0.718096	splice_region_variant&intron_variant	FBgn0032136	Apoltp
2L	9641674	FET	2.52e-58	0.00435	T/C	0.739/0	0.738889	splice_region_variant&intron_variant	FBgn0032136	Apoltp
2L	9645751	FET	9.14e-65	0.00149	T/C	0.789/0	0.788889	synonymous_variant	FBgn0032136	Apoltp
2L	9647708	GLMM	5.88e-08	0.0237154	T/C	0.707/0	0.706988	synonymous_variant	FBgn0032136	Apoltp
2L	9647708	FET	1.17e-55	0.00613	T/C	0.717/0	0.716667	synonymous_variant	FBgn0032136	Apoltp
2L	9648086	GLMM	2.43e-07	0.0396396	T/C	0.675/0.004	0.671447	synonymous_variant	FBgn0032136	Apoltp
2L	9648086	FET	1.75e-47	0.0326	T/C	0.661/0.006	0.655556	synonymous_variant	FBgn0032136	Apoltp
2L	9648206	GLMM	1.55e-08	0.0125	G/A	0.656/0	0.656265	synonymous_variant	FBgn0032136	Apoltp
2L	9648206	FET	7.42e-52	0.00834	G/A	0.683/0	0.683333	synonymous_variant	FBgn0032136	Apoltp
2L	9648209	GLMM	9.72e-09	0	G/A	0.649/0	0.648787	synonymous_variant	FBgn0032136	Apoltp
2L	9648956	FET	5.68e-49	0.0194	C/A	0.878/0.139	0.738889	intron_variant	FBgn0032136	Apoltp
2L	9649687	GLMM	7.29e-07	0.0452436	T/C	0.811/0	0.810842	synonymous_variant	FBgn0032136	Apoltp
2L	9649687	FET	5.75e-72	0	T/C	0.839/0	0.838889	synonymous_variant	FBgn0032136	Apoltp
2L	9649744	GLMM	4.91e-07	0.0449871	C/T	0.791/0	0.790686	synonymous_variant	FBgn0032136	Apoltp
2L	9649744	FET	2.72e-66	0.00149	C/T	0.8/0	0.8	synonymous_variant	FBgn0032136	Apoltp
2L	9649822	FET	5.13e-64	0.00149	C/T	0.783/0	0.783333	synonymous_variant	FBgn0032136	Apoltp
2L	9650227	FET	4.66e-59	0.00435	T/C	0.761/0.006	0.755556	synonymous_variant	FBgn0032136	Apoltp
2L	9650326	GLMM	6.07e-07	0.0449871	C/T	0.793/0	0.792874	synonymous_variant	FBgn0032136	Apoltp
2L	9650326	FET	2.82e-63	0.00149	C/T	0.778/0	0.777778	synonymous_variant	FBgn0032136	Apoltp
2L	9654352	GLMM	4.6e-07	0.042836	A/T	0.713/0.004	0.708975	synonymous_variant	FBgn0032136	Apoltp
2L	9654352	FET	2.29e-54	0.007	A/T	0.706/0	0.705556	synonymous_variant	FBgn0032136	Apoltp
2L	9654786	FET	2.91e-53	0.007	T/A	0.928/0.167	0.761111	intron_variant	FBgn0032136	Apoltp
2L	9654786	FET	2.91e-53	0.007	T/A	0.928/0.167	0.761111	upstream_gene_variant	FBgn0053299	CG33299
2L	9654850	GLMM	7.92e-07	0.0452436	A/T	0.776/0	0.776158	synonymous_variant	FBgn0032136	Apoltp
2L	9654850	GLMM	7.92e-07	0.0452436	A/T	0.776/0	0.776158	upstream_gene_variant	FBgn0053299	CG33299
2L	9654850	FET	9.14e-65	0.00149	A/T	0.789/0	0.788889	synonymous_variant	FBgn0032136	Apoltp
2L	9654850	FET	9.14e-65	0.00149	A/T	0.789/0	0.788889	upstream_gene_variant	FBgn0053299	CG33299
2L	9654940	GLMM	1.05e-06	0.0463138	T/G	0.765/0	0.764666	synonymous_variant	FBgn0032136	Apoltp
2L	9654940	GLMM	1.05e-06	0.0463138	T/G	0.765/0	0.764666	upstream_gene_variant	FBgn0053299	CG33299
2L	9654940	FET	9.14e-65	0.00149	T/G	0.789/0	0.788889	synonymous_variant	FBgn0032136	Apoltp
2L	9654940	FET	9.14e-65	0.00149	T/G	0.789/0	0.788889	upstream_gene_variant	FBgn0053299	CG33299
2L	9655033	GLMM	7.02e-09	0	A/T	0.619/0	0.618937	intron_variant	FBgn0032136	Apoltp
2L	9655033	GLMM	7.02e-09	0	A/T	0.619/0	0.618937	upstream_gene_variant	FBgn0053299	CG33299
2L	9655034	GLMM	8.84e-09	0	C/T	0.626/0	0.626042	intron_variant	FBgn0032136	Apoltp
2L	9655034	GLMM	8.84e-09	0	C/T	0.626/0	0.626042	upstream_gene_variant	FBgn0053299	CG33299
2L	9655034	FET	1.57e-46	0.0499	C/T	0.633/0	0.633333	intron_variant	FBgn0032136	Apoltp
2L	9655034	FET	1.57e-46	0.0499	C/T	0.633/0	0.633333	upstream_gene_variant	FBgn0053299	CG33299
2L	9655074	GLMM	1.44e-07	0.0385542	T/A	0.653/0	0.65293	splice_region_variant&intron_variant	FBgn0032136	Apoltp
2L	9655074	GLMM	1.44e-07	0.0385542	T/A	0.653/0	0.65293	upstream_gene_variant	FBgn0053299	CG33299
2L	9655074	FET	4.93e-50	0.0151	T/A	0.667/0	0.666667	splice_region_variant&intron_variant	FBgn0032136	Apoltp
2L	9655074	FET	4.93e-50	0.0151	T/A	0.667/0	0.666667	upstream_gene_variant	FBgn0053299	CG33299
2L	9655075	GLMM	1.15e-07	0.0364146	A/C	0.659/0	0.659336	splice_region_variant&intron_variant	FBgn0032136	Apoltp
2L	9655075	GLMM	1.15e-07	0.0364146	A/C	0.659/0	0.659336	upstream_gene_variant	FBgn0053299	CG33299
2L	9655075	FET	3.04e-51	0.00834	A/C	0.678/0	0.677778	splice_region_variant&intron_variant	FBgn0032136	Apoltp
2L	9655075	FET	3.04e-51	0.00834	A/C	0.678/0	0.677778	upstream_gene_variant	FBgn0053299	CG33299
2L	9655076	GLMM	1.16e-07	0.0364146	T/C	0.659/0	0.659283	splice_region_variant&intron_variant	FBgn0032136	Apoltp
2L	9655076	GLMM	1.16e-07	0.0364146	T/C	0.659/0	0.659283	upstream_gene_variant	FBgn0053299	CG33299
2L	9655076	FET	7.6e-49	0.0198	T/C	0.656/0	0.655556	splice_region_variant&intron_variant	FBgn0032136	Apoltp
2L	9655076	FET	7.6e-49	0.0198	T/C	0.656/0	0.655556	upstream_gene_variant	FBgn0053299	CG33299
2L	9655505	GLMM	2.5e-07	0.0396396	A/G	0.782/0	0.782489	synonymous_variant	FBgn0032136	Apoltp
2L	9655505	GLMM	2.5e-07	0.0396396	A/G	0.782/0	0.782489	upstream_gene_variant	FBgn0053299	CG33299
2L	9655505	FET	7.37e-68	0.00149	A/G	0.811/0	0.811111	synonymous_variant	FBgn0032136	Apoltp
2L	9655505	FET	7.37e-68	0.00149	A/G	0.811/0	0.811111	upstream_gene_variant	FBgn0053299	CG33299
2L	9655556	FET	7.37e-68	0.00149	A/G	0.811/0	0.811111	synonymous_variant	FBgn0032136	Apoltp
2L	9655556	FET	7.37e-68	0.00149	A/G	0.811/0	0.811111	upstream_gene_variant	FBgn0053299	CG33299
2L	9655650	GLMM	4.97e-08	0.0237154	T/C	0.832/0.005	0.826296	synonymous_variant	FBgn0032136	Apoltp
2L	9655650	GLMM	4.97e-08	0.0237154	T/C	0.832/0.005	0.826296	upstream_gene_variant	FBgn0053299	CG33299
2L	9655650	FET	2.3e-67	0.00149	T/C	0.822/0.006	0.816667	synonymous_variant	FBgn0032136	Apoltp
2L	9655650	FET	2.3e-67	0.00149	T/C	0.822/0.006	0.816667	upstream_gene_variant	FBgn0053299	CG33299
2L	9655652	GLMM	6.91e-08	0.0273973	G/C	0.831/0.005	0.825143	missense_variant	FBgn0032136	Apoltp
2L	9655652	GLMM	6.91e-08	0.0273973	G/C	0.831/0.005	0.825143	upstream_gene_variant	FBgn0053299	CG33299
2L	9655652	FET	7.53e-70	0	G/C	0.839/0.006	0.833333	missense_variant	FBgn0032136	Apoltp
2L	9655652	FET	7.53e-70	0	G/C	0.839/0.006	0.833333	upstream_gene_variant	FBgn0053299	CG33299
2L	9655760	GLMM	4.84e-07	0.0449871	A/G	0.651/0.006	0.645128	synonymous_variant	FBgn0032136	Apoltp
2L	9655760	GLMM	4.84e-07	0.0449871	A/G	0.651/0.006	0.645128	upstream_gene_variant	FBgn0053299	CG33299
2L	9655822	GLMM	2.55e-08	0.0237154	A/G	0.723/0	0.722506	intron_variant	FBgn0032136	Apoltp
2L	9655822	GLMM	2.55e-08	0.0237154	A/G	0.723/0	0.722506	upstream_gene_variant	FBgn0053299	CG33299
2L	9655822	FET	2.57e-56	0.00547	A/G	0.722/0	0.722222	intron_variant	FBgn0032136	Apoltp
2L	9655822	FET	2.57e-56	0.00547	A/G	0.722/0	0.722222	upstream_gene_variant	FBgn0053299	CG33299
2L	9656828	GLMM	1.76e-08	0.0175439	G/A	0.533/0	0.533462	downstream_gene_variant	FBgn0032136	Apoltp
2L	9656828	GLMM	1.76e-08	0.0175439	G/A	0.533/0	0.533462	missense_variant	FBgn0053299	CG33299
2L	9656980	GLMM	7.93e-07	0.0452436	T/G	0.793/0.005	0.787319	downstream_gene_variant	FBgn0032136	Apoltp
2L	9656980	GLMM	7.93e-07	0.0452436	T/G	0.793/0.005	0.787319	synonymous_variant	FBgn0053299	CG33299
2L	9656980	FET	9.13e-66	0.00149	T/G	0.811/0.006	0.805556	downstream_gene_variant	FBgn0032136	Apoltp
2L	9656980	FET	9.13e-66	0.00149	T/G	0.811/0.006	0.805556	synonymous_variant	FBgn0053299	CG33299
2L	9656983	GLMM	9.71e-07	0.0463138	A/G	0.789/0.005	0.784143	downstream_gene_variant	FBgn0032136	Apoltp
2L	9656983	GLMM	9.71e-07	0.0463138	A/G	0.789/0.005	0.784143	synonymous_variant	FBgn0053299	CG33299
2L	9656983	FET	6e-62	0.00435	A/G	0.783/0.006	0.777778	downstream_gene_variant	FBgn0032136	Apoltp
2L	9656983	FET	6e-62	0.00435	A/G	0.783/0.006	0.777778	synonymous_variant	FBgn0053299	CG33299
2L	9657411	FET	4.17e-61	0.00435	C/T	0.761/0	0.761111	3_prime_UTR_variant	FBgn0053299	CG33299
2L	9657411	FET	4.17e-61	0.00435	C/T	0.761/0	0.761111	downstream_gene_variant	FBgn0032136	Apoltp
2L	9657519	GLMM	6.47e-07	0.0449871	A/C	0.807/0	0.807003	downstream_gene_variant	FBgn0032136	Apoltp
2L	9657519	GLMM	6.47e-07	0.0449871	A/C	0.807/0	0.807003	downstream_gene_variant	FBgn0053299	CG33299
2L	9657519	GLMM	6.47e-07	0.0449871	A/C	0.807/0	0.807003	intergenic_region
2L	9657519	FET	1.59e-65	0.00149	A/C	0.794/0	0.794444	downstream_gene_variant	FBgn0032136	Apoltp
2L	9657519	FET	1.59e-65	0.00149	A/C	0.794/0	0.794444	downstream_gene_variant	FBgn0053299	CG33299
2L	9657519	FET	1.59e-65	0.00149	A/C	0.794/0	0.794444	intergenic_region
2L	9658871	FET	1.23e-46	0.0485	T/A	0.739/0.044	0.694444	downstream_gene_variant	FBgn0053299	CG33299
2L	9658871	FET	1.23e-46	0.0485	T/A	0.739/0.044	0.694444	intergenic_region
2L	9658876	FET	6.23e-50	0.0155	T/A	0.767/0.044	0.722222	downstream_gene_variant	FBgn0053299	CG33299
2L	9658876	FET	6.23e-50	0.0155	T/A	0.767/0.044	0.722222	intergenic_region
2L	9658881	FET	1.37e-52	0.007	C/G	0.722/0.011	0.711111	downstream_gene_variant	FBgn0053299	CG33299
2L	9658881	FET	1.37e-52	0.007	C/G	0.722/0.011	0.711111	intergenic_region
2L	9659150	GLMM	1.1e-06	0.0463138	A/G	0.568/0.004	0.563612	downstream_gene_variant	FBgn0053299	CG33299
2L	9659150	GLMM	1.1e-06	0.0463138	A/G	0.568/0.004	0.563612	intergenic_region
2L	9662198	GLMM	6.3e-09	0	T/C	0.529/0	0.529406	intergenic_region
2L	9662276	GLMM	4.62e-10	0	A/G	0.569/0	0.568511	intergenic_region
2L	9662277	GLMM	5.65e-10	0	A/G	0.575/0	0.574586	intergenic_region
2L	9662359	FET	9.14e-65	0.00149	T/A	0.789/0	0.788889	intergenic_region
2L	9669734	GLMM	7.89e-07	0.0452436	C/T	0.546/1	0.453856	non_coding_exon_variant	FBgn0264999	CR44150
2L	9669772	GLMM	1.2e-06	0.0463138	A/C	0.57/0	0.570154	intergenic_region
2L	9670330	GLMM	3.1e-09	0	A/T	0.511/0	0.510649	non_coding_exon_variant	FBgn0264999	CR44150
2L	9671843	GLMM	3.07e-08	0.0237154	T/C	0.675/0	0.674731	intergenic_region
2L	9671843	GLMM	3.07e-08	0.0237154	T/C	0.675/0	0.674731	upstream_gene_variant	FBgn0264999	CR44150
2L	9671843	FET	1.95e-49	0.018	T/C	0.661/0	0.661111	intergenic_region
2L	9671843	FET	1.95e-49	0.018	T/C	0.661/0	0.661111	upstream_gene_variant	FBgn0264999	CR44150
2L	9672275	GLMM	6.71e-07	0.0452436	A/G	0.654/0.014	0.639469	intergenic_region
2L	9672275	GLMM	6.71e-07	0.0452436	A/G	0.654/0.014	0.639469	upstream_gene_variant	FBgn0264999	CR44150
2L	9673011	GLMM	2.92e-07	0.0396396	T/C	0.64/0	0.639792	intergenic_region
2L	9673011	GLMM	2.92e-07	0.0396396	T/C	0.64/0	0.639792	upstream_gene_variant	FBgn0264999	CR44150
2L	9673011	FET	2.93e-48	0.0249	T/C	0.65/0	0.65	intergenic_region
2L	9673011	FET	2.93e-48	0.0249	T/C	0.65/0	0.65	upstream_gene_variant	FBgn0264999	CR44150
2L	9673219	GLMM	6.37e-08	0.026616	A/G	0.508/0.996	0.48793	intergenic_region
2L	9673299	GLMM	1.81e-08	0.0175439	C/G	0.529/1	0.471061	intergenic_region
2L	9673659	GLMM	1.04e-06	0.0463138	T/G	0.785/0	0.785026	intergenic_region
2L	9673659	FET	1.52e-62	0.00393	T/G	0.772/0	0.772222	intergenic_region
2L	9673660	GLMM	1.06e-06	0.0463138	G/C	0.784/0	0.784226	intergenic_region
2L	9673660	FET	2.72e-66	0.00149	G/C	0.8/0	0.8	intergenic_region
2L	9674796	GLMM	1.18e-08	0	T/C	0.719/0	0.718845	intergenic_region
2L	9674796	FET	2.29e-54	0.007	T/C	0.706/0	0.705556	intergenic_region
2L	9674818	FET	1.17e-62	0.00393	G/A	0.894/0.072	0.822222	intergenic_region
2L	9674821	FET	5.75e-68	0.00149	C/A	0.906/0.056	0.85	intergenic_region
2L	9674822	GLMM	4.97e-09	0	G/A	0.766/0	0.765744	intergenic_region
2L	9674822	FET	2.12e-60	0.00435	G/A	0.756/0	0.755556	intergenic_region
2L	9674823	GLMM	1.49e-08	0	T/C	0.745/0	0.745	intergenic_region
2L	9674823	FET	2.57e-56	0.00547	T/C	0.722/0	0.722222	intergenic_region
2L	9674838	FET	1.52e-62	0.00393	A/C	0.772/0	0.772222	intergenic_region
2L	9676114	GLMM	1.21e-08	0	T/C	0.679/0	0.679116	intergenic_region
2L	9676114	FET	1.78e-52	0.007	T/C	0.689/0	0.688889	intergenic_region
2L	9676134	GLMM	1.49e-08	0	T/C	0.718/0	0.718143	intergenic_region
2L	9676134	FET	5.59e-57	0.00492	T/C	0.728/0	0.727778	intergenic_region
2L	9676137	FET	5.13e-64	0.00149	G/A	0.783/0	0.783333	intergenic_region
2L	9676237	GLMM	7.39e-08	0.0273973	A/G	0.533/0	0.533294	intergenic_region
2L	9677527	GLMM	1.3e-07	0.0385542	G/A	0.592/0.004	0.587902	intergenic_region
2L	9677547	GLMM	1.52e-07	0.0385542	A/T	0.7/0.004	0.695698	intergenic_region
2L	9677547	FET	3.99e-47	0.0392	A/T	0.706/0.006	0.7	intergenic_region
2L	9677633	GLMM	5.59e-08	0.0237154	C/A	0.748/0	0.74817	intergenic_region
2L	9677633	FET	1.06e-59	0.00435	C/A	0.75/0	0.75	intergenic_region
2L	9679066	GLMM	6.11e-10	0	A/C	0.676/0	0.675941	intergenic_region
2L	9679066	FET	5.2e-55	0.007	A/C	0.711/0	0.711111	intergenic_region
2L	9679240	GLMM	5.54e-08	0.0237154	T/C	0.681/0	0.680981	intergenic_region
2L	9679240	FET	1.23e-50	0.0102	T/C	0.672/0	0.672222	intergenic_region
2L	9679252	GLMM	3.67e-07	0.0426929	A/C	0.65/0	0.650175	intergenic_region
2L	9679252	FET	3.04e-51	0.00834	A/C	0.678/0	0.677778	intergenic_region
2L	9679882	GLMM	9.29e-07	0.0463138	T/C	0.537/1	0.463235	intergenic_region
2L	9696769	GLMM	1.74e-07	0.0396396	A/G	0.653/0	0.653162	synonymous_variant	FBgn0000273	Pka-C1
2L	9696769	FET	4.22e-47	0.0397	A/G	0.639/0	0.638889	synonymous_variant	FBgn0000273	Pka-C1
2L	9696772	GLMM	2.45e-07	0.0396396	A/G	0.64/0	0.639677	synonymous_variant	FBgn0000273	Pka-C1
2L	9696790	GLMM	7.11e-07	0.0452436	A/G	0.621/0	0.621014	synonymous_variant	FBgn0000273	Pka-C1
2L	9696877	GLMM	7.75e-07	0.0452436	C/G	0.632/0	0.632115	synonymous_variant	FBgn0000273	Pka-C1
2L	9697039	GLMM	1.16e-07	0.0364146	T/C	0.658/0	0.658433	synonymous_variant	FBgn0000273	Pka-C1
2L	9697039	FET	1.23e-50	0.0102	T/C	0.672/0	0.672222	synonymous_variant	FBgn0000273	Pka-C1
2L	9697321	GLMM	6.14e-08	0.0237154	A/C	0.66/0	0.659883	synonymous_variant	FBgn0000273	Pka-C1
2L	9697321	FET	7.6e-49	0.0198	A/C	0.656/0	0.655556	synonymous_variant	FBgn0000273	Pka-C1
2L	9701735	GLMM	2.04e-08	0.0175439	C/G	0.686/0	0.68627	downstream_gene_variant	FBgn0015393	hoip
2L	9701735	GLMM	2.04e-08	0.0175439	C/G	0.686/0	0.68627	downstream_gene_variant	FBgn0051710	CG31710
2L	9701735	GLMM	2.04e-08	0.0175439	C/G	0.686/0	0.68627	downstream_gene_variant	FBgn0051710	CG31710
2L	9701735	GLMM	2.04e-08	0.0175439	C/G	0.686/0	0.68627	synonymous_variant	FBgn0011207	pelo
2L	9701735	FET	7.42e-52	0.00834	C/G	0.683/0	0.683333	downstream_gene_variant	FBgn0015393	hoip
2L	9701735	FET	7.42e-52	0.00834	C/G	0.683/0	0.683333	downstream_gene_variant	FBgn0051710	CG31710
2L	9701735	FET	7.42e-52	0.00834	C/G	0.683/0	0.683333	downstream_gene_variant	FBgn0051710	CG31710
2L	9701735	FET	7.42e-52	0.00834	C/G	0.683/0	0.683333	synonymous_variant	FBgn0011207	pelo
2L	9701750	GLMM	1.78e-08	0.0175439	C/G	0.704/0	0.704029	downstream_gene_variant	FBgn0015393	hoip
2L	9701750	GLMM	1.78e-08	0.0175439	C/G	0.704/0	0.704029	downstream_gene_variant	FBgn0051710	CG31710
2L	9701750	GLMM	1.78e-08	0.0175439	C/G	0.704/0	0.704029	downstream_gene_variant	FBgn0051710	CG31710
2L	9701750	GLMM	1.78e-08	0.0175439	C/G	0.704/0	0.704029	synonymous_variant	FBgn0011207	pelo
2L	9701750	FET	5.2e-55	0.007	C/G	0.711/0	0.711111	downstream_gene_variant	FBgn0015393	hoip
2L	9701750	FET	5.2e-55	0.007	C/G	0.711/0	0.711111	downstream_gene_variant	FBgn0051710	CG31710
2L	9701750	FET	5.2e-55	0.007	C/G	0.711/0	0.711111	downstream_gene_variant	FBgn0051710	CG31710
2L	9701750	FET	5.2e-55	0.007	C/G	0.711/0	0.711111	synonymous_variant	FBgn0011207	pelo
2L	9701831	GLMM	7.62e-10	0	C/T	0.665/0	0.665159	downstream_gene_variant	FBgn0015393	hoip
2L	9701831	GLMM	7.62e-10	0	C/T	0.665/0	0.665159	downstream_gene_variant	FBgn0051710	CG31710
2L	9701831	GLMM	7.62e-10	0	C/T	0.665/0	0.665159	downstream_gene_variant	FBgn0051710	CG31710
2L	9701831	GLMM	7.62e-10	0	C/T	0.665/0	0.665159	synonymous_variant	FBgn0011207	pelo
2L	9701831	FET	7.42e-52	0.00834	C/T	0.683/0	0.683333	downstream_gene_variant	FBgn0015393	hoip
2L	9701831	FET	7.42e-52	0.00834	C/T	0.683/0	0.683333	downstream_gene_variant	FBgn0051710	CG31710
2L	9701831	FET	7.42e-52	0.00834	C/T	0.683/0	0.683333	downstream_gene_variant	FBgn0051710	CG31710
2L	9701831	FET	7.42e-52	0.00834	C/T	0.683/0	0.683333	synonymous_variant	FBgn0011207	pelo
2L	9702710	GLMM	1.34e-07	0.0385542	A/T	0.608/0.004	0.604149	3_prime_UTR_variant	FBgn0051710	CG31710
2L	9702710	GLMM	1.34e-07	0.0385542	A/T	0.608/0.004	0.604149	downstream_gene_variant	FBgn0051710	CG31710
2L	9702710	GLMM	1.34e-07	0.0385542	A/T	0.608/0.004	0.604149	intron_variant	FBgn0011207	pelo
2L	9704792	GLMM	1.01e-07	0.0356083	G/A	0.706/0	0.705814	intron_variant	FBgn0011207	pelo
2L	9704792	GLMM	1.01e-07	0.0356083	G/A	0.706/0	0.705814	intron_variant	FBgn0051710	CG31710
2L	9704792	GLMM	1.01e-07	0.0356083	G/A	0.706/0	0.705814	upstream_gene_variant	FBgn0051710	CG31710
2L	9704792	FET	2.29e-54	0.007	G/A	0.706/0	0.705556	intron_variant	FBgn0011207	pelo
2L	9704792	FET	2.29e-54	0.007	G/A	0.706/0	0.705556	intron_variant	FBgn0051710	CG31710
2L	9704792	FET	2.29e-54	0.007	G/A	0.706/0	0.705556	upstream_gene_variant	FBgn0051710	CG31710
2L	9705907	GLMM	6.16e-09	0	G/A	0.719/0	0.719487	5_prime_UTR_premature_start_codon_gain_variant	FBgn0051710	CG31710
2L	9705907	GLMM	6.16e-09	0	G/A	0.719/0	0.719487	5_prime_UTR_variant	FBgn0051710	CG31710
2L	9705907	GLMM	6.16e-09	0	G/A	0.719/0	0.719487	intron_variant	FBgn0011207	pelo
2L	9705907	GLMM	6.16e-09	0	G/A	0.719/0	0.719487	upstream_gene_variant	FBgn0051710	CG31710
2L	9705907	FET	1.17e-55	0.00613	G/A	0.717/0	0.716667	5_prime_UTR_premature_start_codon_gain_variant	FBgn0051710	CG31710
2L	9705907	FET	1.17e-55	0.00613	G/A	0.717/0	0.716667	5_prime_UTR_variant	FBgn0051710	CG31710
2L	9705907	FET	1.17e-55	0.00613	G/A	0.717/0	0.716667	intron_variant	FBgn0011207	pelo
2L	9705907	FET	1.17e-55	0.00613	G/A	0.717/0	0.716667	upstream_gene_variant	FBgn0051710	CG31710
2L	9708015	GLMM	3.38e-08	0.0237154	T/C	0.644/0	0.643625	downstream_gene_variant	FBgn0032138	CG4364
2L	9708015	GLMM	3.38e-08	0.0237154	T/C	0.644/0	0.643625	intron_variant	FBgn0011207	pelo
2L	9708015	FET	1.57e-46	0.0499	T/C	0.633/0	0.633333	downstream_gene_variant	FBgn0032138	CG4364
2L	9708015	FET	1.57e-46	0.0499	T/C	0.633/0	0.633333	intron_variant	FBgn0011207	pelo
2L	9718871	GLMM	1.77e-07	0.0396396	T/G	0.704/0	0.70396	intron_variant	FBgn0028704	Nckx30C
2L	9718871	FET	5.2e-55	0.007	T/G	0.711/0	0.711111	intron_variant	FBgn0028704	Nckx30C
2L	9718889	GLMM	4.27e-08	0.0237154	A/C	0.727/0	0.727425	intron_variant	FBgn0028704	Nckx30C
2L	9718889	FET	8.04e-62	0.00435	A/C	0.767/0	0.766667	intron_variant	FBgn0028704	Nckx30C
2L	9719430	GLMM	1.71e-09	0	A/T	0.644/0	0.643932	intron_variant	FBgn0028704	Nckx30C
2L	9719438	GLMM	8.61e-10	0	G/A	0.67/0	0.670136	intron_variant	FBgn0028704	Nckx30C
2L	9719438	FET	1.23e-50	0.0102	G/A	0.672/0	0.672222	intron_variant	FBgn0028704	Nckx30C
2L	9719439	GLMM	2.67e-09	0	A/G	0.68/0.005	0.675259	intron_variant	FBgn0028704	Nckx30C
2L	9719439	FET	1.7e-50	0.0129	A/G	0.689/0.006	0.683333	intron_variant	FBgn0028704	Nckx30C
2L	9721293	GLMM	2.63e-08	0.0237154	A/T	0.838/0	0.838413	intron_variant	FBgn0028704	Nckx30C
2L	9721293	FET	7.37e-68	0.00149	A/T	0.811/0	0.811111	intron_variant	FBgn0028704	Nckx30C
2L	9721413	GLMM	2.08e-08	0.0175439	G/C	0.749/0	0.748881	intron_variant	FBgn0028704	Nckx30C
2L	9721413	FET	8.04e-62	0.00435	G/C	0.767/0	0.766667	intron_variant	FBgn0028704	Nckx30C
2L	9722693	GLMM	4.2e-09	0	T/C	0.739/0	0.739434	intron_variant	FBgn0028704	Nckx30C
2L	9722693	FET	2.52e-58	0.00435	T/C	0.739/0	0.738889	intron_variant	FBgn0028704	Nckx30C
2L	9724363	GLMM	2.27e-07	0.0396396	A/T	0.645/0	0.645008	intron_variant	FBgn0028704	Nckx30C
2L	9724363	FET	4.22e-47	0.0397	A/T	0.639/0	0.638889	intron_variant	FBgn0028704	Nckx30C
2L	9724388	GLMM	1.72e-07	0.0395349	A/G	0.641/0.005	0.636333	intron_variant	FBgn0028704	Nckx30C
2L	9724388	FET	4.49e-48	0.0255	A/G	0.667/0.006	0.661111	intron_variant	FBgn0028704	Nckx30C
2L	9728576	GLMM	9.69e-10	0	T/G	0.679/0	0.679464	intron_variant	FBgn0028704	Nckx30C
2L	9728576	GLMM	9.69e-10	0	T/G	0.679/0	0.679464	upstream_gene_variant	FBgn0032139	CG13116
2L	9728576	FET	4.93e-50	0.0151	T/G	0.667/0	0.666667	intron_variant	FBgn0028704	Nckx30C
2L	9728576	FET	4.93e-50	0.0151	T/G	0.667/0	0.666667	upstream_gene_variant	FBgn0032139	CG13116
2L	9731873	GLMM	2.3e-07	0.0396396	G/T	0.561/0	0.56075	intergenic_region
2L	9731885	GLMM	9.08e-07	0.0463138	T/C	0.504/1	0.496422	downstream_gene_variant	FBgn0032139	CG13116
2L	9731885	GLMM	9.08e-07	0.0463138	T/C	0.504/1	0.496422	downstream_gene_variant	FBgn0032139	CG13116
2L	9731885	GLMM	9.08e-07	0.0463138	T/C	0.504/1	0.496422	intron_variant	FBgn0028704	Nckx30C
2L	9731887	GLMM	8.61e-07	0.0463138	C/T	0.501/1	0.498772	downstream_gene_variant	FBgn0032139	CG13116
2L	9731887	GLMM	8.61e-07	0.0463138	C/T	0.501/1	0.498772	downstream_gene_variant	FBgn0032139	CG13116
2L	9731887	GLMM	8.61e-07	0.0463138	C/T	0.501/1	0.498772	intron_variant	FBgn0028704	Nckx30C
2L	9731889	GLMM	9.62e-07	0.0463138	A/G	0.502/1	0.498484	downstream_gene_variant	FBgn0032139	CG13116
2L	9731889	GLMM	9.62e-07	0.0463138	A/G	0.502/1	0.498484	downstream_gene_variant	FBgn0032139	CG13116
2L	9731889	GLMM	9.62e-07	0.0463138	A/G	0.502/1	0.498484	intron_variant	FBgn0028704	Nckx30C
2L	9731891	GLMM	9.31e-07	0.0463138	A/T	0.519/1	0.481326	downstream_gene_variant	FBgn0032139	CG13116
2L	9731891	GLMM	9.31e-07	0.0463138	A/T	0.519/1	0.481326	downstream_gene_variant	FBgn0032139	CG13116
2L	9731891	GLMM	9.31e-07	0.0463138	A/T	0.519/1	0.481326	intron_variant	FBgn0028704	Nckx30C
2L	9746775	GLMM	8.6e-07	0.0463138	G/T	0.575/1	0.424663	downstream_gene_variant	FBgn0015035	Cyp4e3
2L	9746775	GLMM	8.6e-07	0.0463138	G/T	0.575/1	0.424663	intergenic_region
2L	9746775	GLMM	8.6e-07	0.0463138	G/T	0.575/1	0.424663	upstream_gene_variant	FBgn0028704	Nckx30C
2L	9747129	FET	7.88e-56	0.00613	T/C	0.894/0.111	0.783333	downstream_gene_variant	FBgn0015035	Cyp4e3
2L	9747129	FET	7.88e-56	0.00613	T/C	0.894/0.111	0.783333	intergenic_region
2L	9747129	FET	7.88e-56	0.00613	T/C	0.894/0.111	0.783333	upstream_gene_variant	FBgn0028704	Nckx30C
2L	9747134	FET	1.49e-46	0.0485	G/C	0.856/0.133	0.722222	downstream_gene_variant	FBgn0015035	Cyp4e3
2L	9747134	FET	1.49e-46	0.0485	G/C	0.856/0.133	0.722222	intergenic_region
2L	9747134	FET	1.49e-46	0.0485	G/C	0.856/0.133	0.722222	upstream_gene_variant	FBgn0028704	Nckx30C
2L	9754815	FET	8.2e-49	0.0198	G/T	0.689/0.011	0.677778	intergenic_region
2L	9786316	GLMM	4.34e-07	0.042836	C/A	0.639/0.028	0.611693	downstream_gene_variant	FBgn0042174	CR18854
2L	9786316	GLMM	4.34e-07	0.042836	C/A	0.639/0.028	0.611693	downstream_gene_variant	FBgn0042174	CR18854
2L	9786316	GLMM	4.34e-07	0.042836	C/A	0.639/0.028	0.611693	intron_variant	FBgn0032147	IP3K1
2L	10258902	FET	2.65e-47	0.037	A/G	0.983/0.311	0.672222	synonymous_variant	FBgn0026379	Pten
2L	15152973	GLMM	1.34e-06	0.0481036	T/C	0.551/0	0.55058	intergenic_region
2L	16293234	FET	2.57e-56	0.00547	G/A	0.722/0	0.722	upstream_gene_variant	FBgn0032582	CG13258
2L	16293234	FET	2.57e-56	0.00547	G/A	0.722/0	0.722	non_coding_exon_variant	FBgn0266204	CR44899
2L	16293234	FET	2.57e-56	0.00547	G/A	0.722/0	0.722	upstream_gene_variant	FBgn0001992	Cyp303a1
2L	16293234	FET	2.57e-56	0.00547	G/A	0.722/0	0.722222	downstream_gene_variant	FBgn0028896	CG17329
2L	16363245	FET	1.08e-47	0.0307	A/G	0.967/0.272	0.694444	intergenic_region
2L	16363635	FET	5.14e-53	0.007	G/C	0.967/0.228	0.738889	intergenic_region
2L	16427154	FET	4.92e-47	0.0432	C/A	0.933/0.222	0.711111	intron_variant	FBgn0028523	CG5888
2L	17102196	GLMM	4.99e-08	0.0237154	A/T	0.668/0.992	0.324465	intergenic_region
2L	17102197	GLMM	5.66e-08	0.0237154	C/A	0.692/0.992	0.300191	intergenic_region
2L	17137852	GLMM	1.42e-06	0.05	T/A	0.628/1	0.372429	intron_variant	FBgn0083942	CG34106
2L	17137852	GLMM	1.42e-06	0.05	T/A	0.628/1	0.372429	intron_variant	FBgn0265607	beat-IIIa
2L	17137879	GLMM	1.33e-06	0.0481036	A/T	0.666/1	0.333912	intron_variant	FBgn0083942	CG34106
2L	17137879	GLMM	1.33e-06	0.0481036	A/T	0.666/1	0.333912	intron_variant	FBgn0265607	beat-IIIa
2L	17198836	GLMM	1.39e-06	0.05	G/C	0.683/1	0.317156	intron_variant	FBgn0032629	beat-IIIc
2L	18485524	FET	1.56e-50	0.0129	G/T	0.933/0.194	0.738889	5_prime_UTR_variant	FBgn0032682	CG10176
2L	18485524	FET	1.56e-50	0.0129	G/T	0.933/0.194	0.738889	upstream_gene_variant	FBgn0032681	CG10283
2L	18485524	FET	1.56e-50	0.0129	G/T	0.933/0.194	0.738889	upstream_gene_variant	FBgn0032681	CG10283
2L	18614782	FET	2.97e-50	0.0139	T/G	0.811/0.072	0.738889	missense_variant	FBgn0032692	CG15161
2L	18622417	FET	3.55e-49	0.0182	G/A	0.894/0.156	0.738889	intron_variant	FBgn0032694	MESR3
2L	18622588	FET	1.23e-46	0.0485	G/C	0.844/0.122	0.722222	intron_variant	FBgn0032694	MESR3
2L	18622622	FET	6.08e-48	0.026	C/T	0.822/0.094	0.727778	intron_variant	FBgn0032694	MESR3
2L	18741053	FET	3.8e-48	0.0249	T/C	0.861/0.128	0.733333	downstream_gene_variant	FBgn0032709	CG15167
2L	18741053	FET	3.8e-48	0.0249	T/C	0.861/0.128	0.733333	intergenic_region
2L	18741053	FET	3.8e-48	0.0249	T/C	0.861/0.128	0.733333	upstream_gene_variant	FBgn0261806	CG42752
2L	18742168	FET	9.89e-49	0.0202	C/A	0.783/0.061	0.722222	downstream_gene_variant	FBgn0032709	CG15167
2L	18742168	FET	9.89e-49	0.0202	C/A	0.783/0.061	0.722222	intergenic_region
2L	18766424	FET	5.14e-53	0.007	C/T	0.967/0.228	0.738889	intron_variant	FBgn0045852	ham
2L	18773221	FET	3.83e-48	0.0255	T/C	0.95/0.239	0.711111	downstream_gene_variant	FBgn0264348	CR43804
2L	18773221	FET	3.83e-48	0.0255	T/C	0.95/0.239	0.711111	intron_variant	FBgn0045852	ham
2L	18773221	FET	3.83e-48	0.0255	T/C	0.95/0.239	0.711111	upstream_gene_variant	FBgn0045852	ham
2L	18904006	FET	3.5e-57	0.00492	G/A	0.956/0.178	0.777778	intergenic_region
2L	19042780	FET	2.04e-47	0.0346	G/T	0.928/0.211	0.716667	downstream_gene_variant	FBgn0032744	Ttc19
2L	19042780	FET	2.04e-47	0.0346	G/T	0.928/0.211	0.716667	downstream_gene_variant	FBgn0086442	mib2
2L	19042780	FET	2.04e-47	0.0346	G/T	0.928/0.211	0.716667	downstream_gene_variant	FBgn0086442	mib2
2L	19042780	FET	2.04e-47	0.0346	G/T	0.928/0.211	0.716667	missense_variant	FBgn0002022	Catsup
2L	19043743	FET	3.24e-47	0.0377	C/T	0.906/0.183	0.722222	downstream_gene_variant	FBgn0002022	Catsup
2L	19043743	FET	3.24e-47	0.0377	C/T	0.906/0.183	0.722222	synonymous_variant	FBgn0032744	Ttc19
2L	19043743	FET	3.24e-47	0.0377	C/T	0.906/0.183	0.722222	upstream_gene_variant	FBgn0263198	Acn
2L	19047635	FET	4.05e-51	0.00873	G/A	0.911/0.161	0.75	synonymous_variant	FBgn0263198	Acn
2L	19047635	FET	4.05e-51	0.00873	G/A	0.911/0.161	0.75	upstream_gene_variant	FBgn0032746	CG10470
2R	5114409	GLMM	1.08e-06	0.0463138	G/T	0.553/0.992	0.439035	intergenic_region
2R	5114455	GLMM	1.07e-06	0.0463138	G/A	0.525/0.988	0.46352	intergenic_region
2R	5125675	GLMM	8.58e-09	0	T/A	0.555/0.007	0.548016	intron_variant	FBgn0026238	gus
2R	5125675	GLMM	8.58e-09	0	T/A	0.555/0.007	0.548016	upstream_gene_variant	FBgn0262901	CR43256
2R	5322489	GLMM	8.23e-09	0	T/A	0.565/0.005	0.56014	intron_variant	FBgn0261403	sxc
2R	5332677	GLMM	2.89e-07	0.0396396	C/T	0.508/0	0.508035	intergenic_region
2R	5356135	FET	1.57e-46	0.0499	C/T	1/0.367	0.633333	downstream_gene_variant	FBgn0033020	CG10396
2R	5356135	FET	1.57e-46	0.0499	C/T	1/0.367	0.633333	intergenic_region
2R	5452952	GLMM	8.89e-10	0	C/T	0.508/0.004	0.504081	intron_variant	FBgn0259247	laccase2
2R	5455614	GLMM	3.25e-08	0.0237154	T/C	0.578/0.996	0.418138	3_prime_UTR_variant	FBgn0259247	laccase2
2R	5455614	GLMM	3.25e-08	0.0237154	T/C	0.578/0.996	0.418138	downstream_gene_variant	FBgn0259247	laccase2
2R	5455918	GLMM	5.69e-08	0.0237154	A/C	0.609/0.994	0.385442	3_prime_UTR_variant	FBgn0259247	laccase2
2R	5455918	GLMM	5.69e-08	0.0237154	A/C	0.609/0.994	0.385442	downstream_gene_variant	FBgn0259247	laccase2
2R	5472925	GLMM	6.9e-08	0.0273973	C/T	0.531/1	0.468948	intron_variant	FBgn0050440	CG30440
2R	5504253	FET	4.22e-47	0.0397	T/C	1/0.361	0.638889	intron_variant	FBgn0033027	TpnC4
2R	5504253	FET	4.22e-47	0.0397	T/C	1/0.361	0.638889	intron_variant	FBgn0050438	CG30438
2R	5540281	GLMM	1.01e-08	0	T/G	0.556/0.004	0.552086	intron_variant	FBgn0050438	CG30438
2R	5542971	FET	4.22e-47	0.0397	A/C	1/0.361	0.638889	intron_variant	FBgn0050438	CG30438
2R	5547297	FET	9.91e-54	0.007	T/C	1/0.3	0.7	intron_variant	FBgn0050438	CG30438
2R	5547337	FET	3.04e-51	0.00834	C/A	1/0.322	0.677778	intron_variant	FBgn0050438	CG30438
2R	5547981	FET	1.57e-46	0.0499	A/T	1/0.367	0.633333	splice_region_variant&intron_variant	FBgn0050438	CG30438
2R	5548128	FET	1.95e-49	0.018	G/A	1/0.339	0.661111	synonymous_variant	FBgn0050438	CG30438
2R	5550114	GLMM	1.76e-08	0.0175439	T/A	0.556/1	0.443855	downstream_gene_variant	FBgn0050438	CG30438
2R	5550114	GLMM	1.76e-08	0.0175439	T/A	0.556/1	0.443855	downstream_gene_variant	FBgn0050438	CG30438
2R	5550114	GLMM	1.76e-08	0.0175439	T/A	0.556/1	0.443855	intergenic_region
2R	5550697	FET	9.91e-54	0.007	A/G	1/0.3	0.7	downstream_gene_variant	FBgn0050438	CG30438
2R	5550697	FET	9.91e-54	0.007	A/G	1/0.3	0.7	downstream_gene_variant	FBgn0050438	CG30438
2R	5550697	FET	9.91e-54	0.007	A/G	1/0.3	0.7	intergenic_region
2R	5580370	FET	1.26e-55	0.00683	C/T	0.994/0.267	0.727778	intergenic_region
2R	5601184	FET	2.93e-48	0.0249	T/C	1/0.35	0.65	intergenic_region
2R	5603136	FET	2.29e-54	0.007	G/A	1/0.294	0.705556	downstream_gene_variant	FBgn0039969	Fis1
2R	5603136	FET	2.29e-54	0.007	G/A	1/0.294	0.705556	downstream_gene_variant	FBgn0039969	Fis1
2R	5603136	FET	2.29e-54	0.007	G/A	1/0.294	0.705556	intergenic_region
2R	5644577	GLMM	6.08e-09	0	A/T	0.577/1	0.42297	intron_variant	FBgn0033028	CG11665
2R	5648064	GLMM	1.25e-08	0	G/C	0.513/0.995	0.481614	intron_variant	FBgn0033028	CG11665
2R	5658232	GLMM	1.89e-08	0.0175439	T/C	0.545/0.994	0.449729	downstream_gene_variant	FBgn0027507	CG1344
2R	5658232	GLMM	1.89e-08	0.0175439	T/C	0.545/0.994	0.449729	intron_variant	FBgn0033029	Not3
2R	5658266	GLMM	1.68e-08	0.0175439	A/G	0.528/0.995	0.467703	downstream_gene_variant	FBgn0027507	CG1344
2R	5658266	GLMM	1.68e-08	0.0175439	A/G	0.528/0.995	0.467703	intron_variant	FBgn0033029	Not3
2R	5662596	GLMM	5.15e-08	0.0237154	G/C	0.528/0.989	0.460888	intron_variant	FBgn0033029	Not3
2R	5662596	GLMM	5.15e-08	0.0237154	G/C	0.528/0.989	0.460888	upstream_gene_variant	FBgn0267028	CR45472
2R	5669026	GLMM	1.65e-08	0.0175439	C/T	0.501/1	0.498776	intron_variant	FBgn0033031	CG8245
2R	5674450	GLMM	5.6e-08	0.0237154	A/T	0.613/0.012	0.600965	downstream_gene_variant	FBgn0033032	kune
2R	5674450	GLMM	5.6e-08	0.0237154	A/T	0.613/0.012	0.600965	intergenic_region
2R	5677858	GLMM	5.51e-08	0.0237154	A/G	0.56/0.995	0.434857	synonymous_variant	FBgn0033033	scaf
2R	5808785	GLMM	3.77e-08	0.0237154	T/C	0.501/0.007	0.494384	intron_variant	FBgn0085414	dpr12
2R	5821090	GLMM	5.02e-08	0.0237154	T/C	0.526/0.995	0.468471	intron_variant	FBgn0085414	dpr12
2R	5821175	GLMM	1.69e-08	0.0175439	C/A	0.535/0.994	0.459198	intron_variant	FBgn0085414	dpr12
2R	5821929	GLMM	1.7e-08	0.0175439	T/C	0.561/1	0.439131	intron_variant	FBgn0085414	dpr12
2R	5838911	GLMM	3.81e-08	0.0237154	G/T	0.594/0.99	0.396527	intron_variant	FBgn0085414	dpr12
2R	5877392	GLMM	1.13e-08	0	C/G	0.546/1	0.453968	downstream_gene_variant	FBgn0265631	CG44438
2R	5877392	GLMM	1.13e-08	0	C/G	0.546/1	0.453968	intergenic_region
2R	6028432	GLMM	1.04e-06	0.0463138	T/C	1/0.603	0.396646	synonymous_variant	FBgn0033052	SCAP
2R	6032492	GLMM	6.01e-07	0.0449871	A/C	1/0.594	0.405581	missense_variant	FBgn0033052	SCAP
2R	6035107	FET	4.23e-53	0.007	G/A	1/0.306	0.694444	downstream_gene_variant	FBgn0033054	CG14591
2R	6035107	FET	4.23e-53	0.007	G/A	1/0.306	0.694444	intron_variant	FBgn0033052	SCAP
2R	6035108	FET	2.29e-54	0.007	G/T	1/0.294	0.705556	downstream_gene_variant	FBgn0033054	CG14591
2R	6035108	FET	2.29e-54	0.007	G/T	1/0.294	0.705556	intron_variant	FBgn0033052	SCAP
2R	6035117	FET	3.04e-51	0.00834	G/C	1/0.322	0.677778	downstream_gene_variant	FBgn0033054	CG14591
2R	6035117	FET	3.04e-51	0.00834	G/C	1/0.322	0.677778	intron_variant	FBgn0033052	SCAP
2R	6039502	GLMM	1.25e-06	0.0463138	C/A	1/0.677	0.322512	intron_variant	FBgn0033054	CG14591
2R	6039610	GLMM	5.79e-08	0.0237154	T/A	1/0.603	0.396931	intron_variant	FBgn0033054	CG14591
2R	6039643	GLMM	1.15e-06	0.0463138	A/T	1/0.405	0.594521	intron_variant	FBgn0033054	CG14591
2R	6060748	GLMM	2.08e-07	0.0396396	G/A	1/0.6	0.399603	intron_variant	FBgn0033058	CCHa2-R
2R	6060748	GLMM	2.08e-07	0.0396396	G/A	1/0.6	0.399603	upstream_gene_variant	FBgn0033056	CG7856
2R	6178665	GLMM	7.38e-07	0.0452436	G/A	0.544/0.99	0.446518	intergenic_region
2R	6178665	GLMM	7.38e-07	0.0452436	G/A	0.544/0.99	0.446518	upstream_gene_variant	FBgn0011955	tRNA:R2:42Aa
2R	6178665	GLMM	7.38e-07	0.0452436	G/A	0.544/0.99	0.446518	upstream_gene_variant	FBgn0040502	CG8343
2R	6536242	GLMM	2.37e-08	0.0237154	G/C	0.579/0.991	0.41176	intron_variant	FBgn0086655	jing
2R	6547988	GLMM	7.07e-07	0.0452436	A/C	1/0.658	0.341913	intron_variant	FBgn0086655	jing
2R	6586024	GLMM	7.91e-08	0.0325733	A/G	0.567/0.995	0.428535	intron_variant	FBgn0086655	jing
2R	6613579	GLMM	3.24e-08	0.0237154	G/A	0.56/0.996	0.436086	intron_variant	FBgn0086655	jing
2R	6613579	GLMM	3.24e-08	0.0237154	G/A	0.56/0.996	0.436086	upstream_gene_variant	FBgn0086655	jing
2R	6613587	GLMM	7.58e-08	0.0305085	A/T	0.556/0.996	0.440562	intron_variant	FBgn0086655	jing
2R	6613587	GLMM	7.58e-08	0.0305085	A/T	0.556/0.996	0.440562	upstream_gene_variant	FBgn0086655	jing
2R	6613591	GLMM	9.22e-08	0.0356083	A/G	0.555/0.996	0.441595	intron_variant	FBgn0086655	jing
2R	6613591	GLMM	9.22e-08	0.0356083	A/G	0.555/0.996	0.441595	upstream_gene_variant	FBgn0086655	jing
2R	6618794	GLMM	6.92e-08	0.0273973	C/T	0.54/0.995	0.455098	intron_variant	FBgn0086655	jing
2R	6849212	GLMM	6.16e-08	0.0237154	T/A	0.619/0.994	0.374436	intergenic_region
2R	6892636	GLMM	4.02e-07	0.042836	G/A	0.592/0.994	0.4018	intron_variant	FBgn0050158	CG30158
2R	6892638	GLMM	7.58e-07	0.0452436	T/A	0.589/0.989	0.400689	intron_variant	FBgn0050158	CG30158
2R	6943555	GLMM	5.04e-08	0.0237154	A/G	0.539/0.988	0.449732	downstream_gene_variant	FBgn0066292	CheB42c
2R	6943555	GLMM	5.04e-08	0.0237154	A/G	0.539/0.988	0.449732	intron_variant	FBgn0053558	mim
2R	6943555	GLMM	5.04e-08	0.0237154	A/G	0.539/0.988	0.449732	synonymous_variant	FBgn0066293	CheB42b
2R	7152591	GLMM	1.09e-06	0.0463138	C/A	0.619/0.994	0.375011	downstream_gene_variant	FBgn0044011	Spn43Ad
2R	7152591	GLMM	1.09e-06	0.0463138	C/A	0.619/0.994	0.375011	intron_variant	FBgn0003090	pk
2R	7152591	GLMM	1.09e-06	0.0463138	C/A	0.619/0.994	0.375011	missense_variant	FBgn0024293	Spn43Ab
2R	7350418	GLMM	4.53e-08	0.0237154	G/A	0.597/1	0.403449	intron_variant	FBgn0033159	Dscam1
2R	7350418	GLMM	4.53e-08	0.0237154	G/A	0.597/1	0.403449	synonymous_variant	FBgn0033159	Dscam1
2R	7372995	GLMM	3.33e-07	0.0426929	T/A	0.574/0.988	0.414266	intron_variant	FBgn0033159	Dscam1
2R	7713101	FET	4.38e-49	0.0192	T/G	0.75/0.039	0.711111	downstream_gene_variant	FBgn0033214	CG1941
2R	7713101	FET	4.38e-49	0.0192	T/G	0.75/0.039	0.711111	downstream_gene_variant	FBgn0263566	mir-4909
2R	7713101	FET	4.38e-49	0.0192	T/G	0.75/0.039	0.711111	splice_region_variant&intron_variant	FBgn0033215	CG1942
2R	7713101	FET	4.38e-49	0.0192	T/G	0.75/0.039	0.711111	upstream_gene_variant	FBgn0033216	CG1946
2R	7910505	GLMM	1.27e-06	0.0463138	C/T	1/0.683	0.316689	intron_variant	FBgn0050377	CG30377
2R	7910577	GLMM	2.01e-07	0.0396396	A/G	1/0.678	0.322071	intron_variant	FBgn0050377	CG30377
2R	8139048	GLMM	5.24e-08	0.0237154	G/A	1/0.53	0.469547	splice_region_variant&intron_variant	FBgn0263593	Lpin
2R	8139062	GLMM	1.06e-07	0.0356083	G/A	1/0.509	0.491365	intron_variant	FBgn0263593	Lpin
2R	8157865	GLMM	1.07e-07	0.0356083	A/T	1/0.641	0.358798	downstream_gene_variant	FBgn0033271	CG8708
2R	8157865	GLMM	1.07e-07	0.0356083	A/T	1/0.641	0.358798	intron_variant	FBgn0050374	CR30374
2R	8157865	GLMM	1.07e-07	0.0356083	A/T	1/0.641	0.358798	non_coding_exon_variant	FBgn0264877	CR44068
2R	8157865	GLMM	1.07e-07	0.0356083	A/T	1/0.641	0.358798	upstream_gene_variant	FBgn0010504	kermit
2R	8157865	GLMM	1.07e-07	0.0356083	A/T	1/0.641	0.358798	upstream_gene_variant	FBgn0050297	tRNA:CR30297
2R	8157865	GLMM	1.07e-07	0.0356083	A/T	1/0.641	0.358798	upstream_gene_variant	FBgn0263593	Lpin
2R	8206858	GLMM	6.98e-08	0.0273973	C/T	1/0.61	0.390407	intron_variant	FBgn0053087	LRP1
2R	8206858	GLMM	6.98e-08	0.0273973	C/T	1/0.61	0.390407	upstream_gene_variant	FBgn0033275	CG14756
2R	8213428	GLMM	5.7e-08	0.0237154	G/T	1/0.523	0.476576	intron_variant	FBgn0053087	LRP1
2R	8257236	GLMM	2.7e-09	0	C/G	1/0.666	0.334339	downstream_gene_variant	FBgn0033277	CG14760
2R	8257236	GLMM	2.7e-09	0	C/G	1/0.666	0.334339	intergenic_region
2R	8282389	FET	3.25e-53	0.007	T/A	0.872/0.106	0.766667	intergenic_region
2R	8282558	FET	2.79e-47	0.0377	C/T	0.744/0.044	0.7	intergenic_region
2R	8359446	FET	1.31e-47	0.0319	C/G	0.917/0.194	0.722222	downstream_gene_variant	FBgn0050364	hubl
2R	8359446	FET	1.31e-47	0.0319	C/G	0.917/0.194	0.722222	downstream_gene_variant	FBgn0050364	hubl
2R	8359446	FET	1.31e-47	0.0319	C/G	0.917/0.194	0.722222	downstream_gene_variant	FBgn0050365	spaw
2R	8359446	FET	1.31e-47	0.0319	C/G	0.917/0.194	0.722222	intron_variant	FBgn0261588	pdm3
2R	8359446	FET	1.31e-47	0.0319	C/G	0.917/0.194	0.722222	missense_variant	FBgn0033283	CG11635
2R	8418791	FET	5.98e-49	0.0194	T/G	0.867/0.128	0.738889	intergenic_region
2R	8418791	FET	5.98e-49	0.0194	T/G	0.867/0.128	0.738889	upstream_gene_variant	FBgn0262988	CG43296
2R	8445143	FET	1.88e-55	0.00683	G/C	0.922/0.144	0.777778	downstream_gene_variant	FBgn0262316	mir-986
2R	8445143	FET	1.88e-55	0.00683	G/C	0.922/0.144	0.777778	downstream_gene_variant	FBgn0262316	mir-986
2R	8445143	FET	1.88e-55	0.00683	G/C	0.922/0.144	0.777778	intron_variant	FBgn0014469	Cyp4e2
2R	8464671	FET	5.53e-55	0.007	C/A	0.9/0.122	0.777778	synonymous_variant	FBgn0050359	Mal-A5
2R	8464671	FET	5.53e-55	0.007	C/A	0.9/0.122	0.777778	upstream_gene_variant	FBgn0050360	Mal-A6
2R	8498545	FET	1.56e-50	0.0129	A/C	0.933/0.194	0.738889	intron_variant	FBgn0050361	mtt
2R	8511036	FET	6.42e-56	0.00547	G/T	0.878/0.094	0.783333	intron_variant	FBgn0050361	mtt
2R	8511117	FET	1.17e-59	0.00435	C/T	0.917/0.111	0.805556	intron_variant	FBgn0050361	mtt
2R	8511170	FET	8.44e-57	0.00492	G/C	0.883/0.094	0.788889	intron_variant	FBgn0050361	mtt
2R	8511523	FET	6.42e-56	0.00547	A/G	0.878/0.094	0.783333	intron_variant	FBgn0050361	mtt
2R	8511972	FET	7.85e-54	0.007	A/C	0.922/0.156	0.766667	intron_variant	FBgn0050361	mtt
2R	8513001	FET	1.21e-51	0.00834	T/A	0.856/0.1	0.755556	intron_variant	FBgn0050361	mtt
2R	8538808	FET	8.16e-50	0.0155	A/G	0.883/0.139	0.744444	intergenic_region
2R	8546202	FET	1.97e-49	0.018	T/A	0.833/0.094	0.738889	intergenic_region
2R	8578236	FET	2.65e-52	0.00814	G/A	0.811/0.061	0.75	intron_variant	FBgn0259226	CG42326
2R	8578236	FET	2.65e-52	0.00814	G/A	0.811/0.061	0.75	synonymous_variant	FBgn0259226	CG42326
2R	8578283	FET	2e-49	0.0182	A/C	0.789/0.061	0.727778	5_prime_UTR_variant	FBgn0259226	CG42326
2R	8578283	FET	2e-49	0.0182	A/C	0.789/0.061	0.727778	intron_variant	FBgn0259226	CG42326
2R	8579429	FET	4.74e-49	0.0194	T/G	0.817/0.083	0.733333	intron_variant	FBgn0259226	CG42326
2R	8579429	FET	4.74e-49	0.0194	T/G	0.817/0.083	0.733333	upstream_gene_variant	FBgn0259226	CG42326
2R	8664438	FET	1.12e-47	0.0307	C/T	0.972/0.283	0.688889	3_prime_UTR_variant	FBgn0003892	ptc
2R	8664438	FET	1.12e-47	0.0307	C/T	0.972/0.283	0.688889	upstream_gene_variant	FBgn0263120	Acsl
2R	8664438	FET	1.12e-47	0.0307	C/T	0.972/0.283	0.688889	upstream_gene_variant	FBgn0263120	Acsl
2R	8664513	FET	5.24e-52	0.00814	A/T	0.956/0.217	0.738889	3_prime_UTR_variant	FBgn0003892	ptc
2R	8664513	FET	5.24e-52	0.00814	A/T	0.956/0.217	0.738889	upstream_gene_variant	FBgn0263120	Acsl
2R	8664513	FET	5.24e-52	0.00814	A/T	0.956/0.217	0.738889	upstream_gene_variant	FBgn0263120	Acsl
2R	8664563	FET	1.03e-47	0.0307	T/C	0.933/0.217	0.716667	3_prime_UTR_variant	FBgn0003892	ptc
2R	8664563	FET	1.03e-47	0.0307	T/C	0.933/0.217	0.716667	upstream_gene_variant	FBgn0263120	Acsl
2R	8664563	FET	1.03e-47	0.0307	T/C	0.933/0.217	0.716667	upstream_gene_variant	FBgn0263120	Acsl
2R	8664565	FET	6.23e-50	0.0155	A/T	0.956/0.233	0.722222	3_prime_UTR_variant	FBgn0003892	ptc
2R	8664565	FET	6.23e-50	0.0155	A/T	0.956/0.233	0.722222	upstream_gene_variant	FBgn0263120	Acsl
2R	8664565	FET	6.23e-50	0.0155	A/T	0.956/0.233	0.722222	upstream_gene_variant	FBgn0263120	Acsl
2R	8664571	FET	4.79e-48	0.0255	T/G	0.939/0.222	0.716667	3_prime_UTR_variant	FBgn0003892	ptc
2R	8664571	FET	4.79e-48	0.0255	T/G	0.939/0.222	0.716667	upstream_gene_variant	FBgn0263120	Acsl
2R	8664571	FET	4.79e-48	0.0255	T/G	0.939/0.222	0.716667	upstream_gene_variant	FBgn0263120	Acsl
2R	8664572	FET	1.03e-47	0.0307	C/T	0.933/0.217	0.716667	3_prime_UTR_variant	FBgn0003892	ptc
2R	8664572	FET	1.03e-47	0.0307	C/T	0.933/0.217	0.716667	upstream_gene_variant	FBgn0263120	Acsl
2R	8664572	FET	1.03e-47	0.0307	C/T	0.933/0.217	0.716667	upstream_gene_variant	FBgn0263120	Acsl
2R	8716985	FET	9.75e-48	0.0305	A/G	0.944/0.233	0.711111	downstream_gene_variant	FBgn0033327	PGRP-SC1b
2R	8716985	FET	9.75e-48	0.0305	A/G	0.944/0.233	0.711111	downstream_gene_variant	FBgn0040777	CG14767
2R	8716985	FET	9.75e-48	0.0305	A/G	0.944/0.233	0.711111	missense_variant	FBgn0043575	PGRP-SC2
2R	8717374	FET	1.95e-53	0.007	T/C	0.956/0.206	0.75	downstream_gene_variant	FBgn0040777	CG14767
2R	8717374	FET	1.95e-53	0.007	T/C	0.956/0.206	0.75	synonymous_variant	FBgn0043575	PGRP-SC2
2R	8726390	FET	1.58e-48	0.0219	A/G	0.983/0.3	0.683333	downstream_gene_variant	FBgn0263463	snoRNA:gcl-a
2R	8726390	FET	1.58e-48	0.0219	A/G	0.983/0.3	0.683333	intron_variant	FBgn0005695	gcl
2R	8726550	FET	2.91e-51	0.00834	T/C	0.933/0.189	0.744444	downstream_gene_variant	FBgn0263463	snoRNA:gcl-a
2R	8726550	FET	2.91e-51	0.00834	T/C	0.933/0.189	0.744444	intron_variant	FBgn0005695	gcl
2R	8736930	FET	1.37e-49	0.0168	C/G	0.972/0.267	0.705556	intron_variant	FBgn0027585	CG8740
2R	8736930	FET	1.37e-49	0.0168	C/G	0.972/0.267	0.705556	upstream_gene_variant	FBgn0261267	CG42615
2R	8737708	FET	3.83e-48	0.0255	G/A	0.95/0.239	0.711111	3_prime_UTR_variant	FBgn0261267	CG42615
2R	8737708	FET	3.83e-48	0.0255	G/A	0.95/0.239	0.711111	intron_variant	FBgn0027585	CG8740
2R	8737767	FET	2.07e-48	0.0237	G/A	0.944/0.228	0.716667	3_prime_UTR_variant	FBgn0261267	CG42615
2R	8737767	FET	2.07e-48	0.0237	G/A	0.944/0.228	0.716667	intron_variant	FBgn0027585	CG8740
2R	8741827	FET	3.01e-55	0.007	A/G	0.95/0.183	0.766667	intron_variant	FBgn0027585	CG8740
2R	8773857	FET	4.78e-50	0.0151	G/A	0.989/0.3	0.688889	intergenic_region
2R	8773879	FET	1.06e-46	0.048	T/C	0.983/0.317	0.666667	intergenic_region
2R	8974809	FET	5.12e-49	0.0194	C/T	0.883/0.144	0.738889	missense_variant	FBgn0033359	CG8213
2R	8985533	FET	1.99e-49	0.018	A/C	0.989/0.306	0.683333	5_prime_UTR_variant	FBgn0033359	CG8213
2R	9005895	FET	5.82e-51	0.00873	A/G	0.967/0.244	0.722222	downstream_gene_variant	FBgn0033362	CG8172
2R	9005895	FET	5.82e-51	0.00873	A/G	0.967/0.244	0.722222	intron_variant	FBgn0265011	Np
2R	9005895	FET	5.82e-51	0.00873	A/G	0.967/0.244	0.722222	upstream_gene_variant	FBgn0265011	Np
2R	9008404	FET	2.07e-48	0.0223	C/T	0.894/0.161	0.733333	5_prime_UTR_variant	FBgn0033362	CG8172
2R	9008404	FET	2.07e-48	0.0223	C/T	0.894/0.161	0.733333	synonymous_variant	FBgn0033362	CG8172
2R	9008404	FET	2.07e-48	0.0223	C/T	0.894/0.161	0.733333	upstream_gene_variant	FBgn0265011	Np
2R	9030961	GLMM	1.09e-07	0.0356083	A/T	1/0.361	0.639176	5_prime_UTR_variant	FBgn0033365	CG8170
2R	9030961	FET	1.12e-47	0.0317	A/T	1/0.356	0.644444	5_prime_UTR_variant	FBgn0033365	CG8170
2R	9031293	FET	1.14e-59	0.00435	G/A	0.967/0.178	0.788889	intergenic_region
2R	9031293	FET	1.14e-59	0.00435	G/A	0.967/0.178	0.788889	upstream_gene_variant	FBgn0033365	CG8170
2R	9367515	GLMM	1.89e-08	0.0175439	A/T	1/0.456	0.543838	intron_variant	FBgn0033405	CG13954
2R	9376909	FET	3.24e-47	0.0377	C/T	0.817/0.094	0.722222	intron_variant	FBgn0033405	CG13954
2R	9405339	FET	4.51e-47	0.0413	T/C	0.761/0.056	0.705556	intron_variant	FBgn0016078	wun
2R	9410819	FET	3.3e-54	0.007	T/G	0.906/0.133	0.772222	intron_variant	FBgn0016078	wun
2R	9410819	FET	3.3e-54	0.007	T/G	0.906/0.133	0.772222	upstream_gene_variant	FBgn0016078	wun
2R	9451120	FET	7.6e-49	0.0198	C/A	0.656/0	0.655556	intron_variant	FBgn0259234	Camta
2R	9451129	FET	2.93e-48	0.0249	T/G	0.65/0	0.65	intron_variant	FBgn0259234	Camta
2R	9451132	FET	1.95e-49	0.018	G/C	0.661/0	0.661111	intron_variant	FBgn0259234	Camta
2R	10797593	GLMM	7.83e-07	0.0452436	C/G	0.645/0.153	0.492796	intergenic_region
2R	10797593	FET	9.58e-47	0.0454	C/G	0.628/0.156	0.472222	intron_variant	FBgn0053144	CG33144
2R	11405690	GLMM	1.07e-06	0.0463138	A/T	1/0.526	0.473518	downstream_gene_variant	FBgn0266573	tRNA:CR45106
2R	11405690	GLMM	1.07e-06	0.0463138	A/T	1/0.526	0.473518	missense_variant	FBgn0033633	CG7759
2R	11405690	GLMM	1.07e-06	0.0463138	A/T	1/0.526	0.473518	upstream_gene_variant	FBgn0266574	tRNA:CR45107
2R	12442382	GLMM	5.74e-07	0.0449871	G/A	0.523/1	0.47703	intron_variant	FBgn0033739	Dyb
[truncated: 3,837 more rows]

## Sheet: Table S3
Chromosome	Start	End	Length (bp)	Start-SNP	End-SNP	# SNPs
X	2021255	2454714	433460	1	13	13
X	2574681	2647105	72425	14	27	14
X	2904477	3259226	354750	28	75	48
X	4431068	4437139	6072	76	77	2
X	4521832	4630863	109032	78	81	4
X	5475229	5475232	4	82	83	2
X	13478634	13484990	6357	84	99	16
X	13976283	13982483	6201	100	116	17
X	14378378	14662217	283840	117	860	744
X	14767959	15123340	355382	861	1078	218
X	15615323	15615323	1	1079	1079	1
X	15825032	15833156	8125	1080	1086	7
X	19625816	19642371	16556	1087	1089	3
2L	392243	1292532	900290	1090	1283	194
2L	1755857	1834383	78527	1284	1286	3
2L	2023040	2744376	721337	1287	1341	55
2L	2920553	2920553	1	1342	1342	1
2L	2920947	2920947	1	1343	1343	1
2L	2937232	2937232	1	1344	1344	1
2L	2946793	2946793	1	1345	1345	1
2L	3957770	3957770	1	1346	1346	1
2L	3965019	3965019	1	1347	1347	1
2L	4254067	4254068	2	1348	1349	2
2L	4349686	4349836	151	1350	1351	2
2L	4772759	4772759	1	1352	1352	1
2L	5373858	5780669	406812	1353	1730	378
2L	6097216	6196189	98974	1731	1778	48
2L	6531404	6531404	1	1779	1779	1
2L	7075529	7136550	61022	1780	1793	14
2L	8941793	9110093	168301	1794	1799	6
2L	9607867	9786316	178450	1800	1939	140
2L	10258902	10258902	1	1940	1940	1
2L	15152973	15152973	1	1941	1941	1
2L	16293234	16293234	1	1942	1942	1
2L	16363245	16427154	63910	1943	1945	3
2L	17102196	17102197	2	1946	1947	2
2L	17137852	17198836	60985	1948	1950	3
2L	18485524	18485524	1	1951	1951	1
2L	18614782	18622622	7841	1952	1955	4
2L	18741053	18741053	1	1956	1956	1
2L	18742168	18742168	1	1957	1957	1
2L	18766424	18904006	137583	1958	1960	3
2L	19042780	19047635	4856	1961	1963	3
2R	5114409	5114455	47	1964	1965	2
2R	5125675	5322489	196815	1966	1967	2
2R	5332677	5821929	489253	1968	1997	30
2R	5838911	5838911	1	1998	1998	1
2R	5877392	5877392	1	1999	1999	1
2R	6028432	6060748	32317	2000	2008	9
2R	6178665	6178665	1	2009	2009	1
2R	6536242	6586024	49783	2010	2012	3
2R	6613579	6613591	13	2013	2015	3
2R	6618794	6618794	1	2016	2016	1
2R	6849212	6943555	94344	2017	2020	4
2R	7152591	7372995	220405	2021	2023	3
2R	7713101	7713101	1	2024	2024	1
2R	7910505	7910505	1	2025	2025	1
2R	7910577	7910577	1	2026	2026	1
2R	8139048	8257236	118189	2027	2032	6
2R	8282389	8773879	491491	2033	2066	34
2R	8974809	9031293	56485	2067	2072	6
2R	9367515	9367515	1	2073	2073	1
2R	9376909	9405339	28431	2074	2075	2
2R	9410819	9410819	1	2076	2076	1
2R	9451120	9451132	13	2077	2079	3
2R	10797593	10797593	1	2080	2080	1
2R	11405690	11405690	1	2081	2081	1
2R	12442382	12615680	173299	2082	2128	47
2R	12768190	12889887	121698	2129	2146	18
2R	13130482	13130500	19	2147	2148	2
2R	15606274	15606274	1	2149	2149	1
2R	22087548	22198570	111023	2150	2152	3
3L	1047132	1128119	80988	2153	2221	69
3L	1978876	1978876	1	2222	2222	1
3L	2113850	2139289	25440	2223	2225	3
3L	4058306	4162922	104617	2226	2269	44
3L	5056225	5056225	1	2270	2270	1
3L	5379508	5379508	1	2271	2271	1
3L	6283407	6357426	74020	2272	2274	3
3L	8202917	8663748	460832	2275	2457	183
3L	9400084	9400084	1	2458	2458	1
3L	10351806	10351806	1	2459	2459	1
3L	10617417	10617425	9	2460	2461	2
3L	10924362	10924362	1	2462	2462	1
3L	11956988	11957033	46	2463	2464	2
3L	14564225	14696027	131803	2465	2474	10
3L	15614333	15913391	299059	2475	2721	247
3L	16333597	16565165	231569	2722	2738	17
3L	17984420	17984420	1	2739	2739	1
3L	18210791	18430643	219853	2740	2768	29
3L	18448784	18448814	31	2769	2771	3
3R	9938365	9938365	1	2772	2772	1
3R	10144793	10224824	80032	2773	2796	24
3R	13509773	13509773	1	2797	2797	1
3R	13580067	13580075	9	2798	2799	2
3R	14074183	14353304	279122	2800	2808	9
3R	14857640	14857640	1	2809	2809	1
3R	15278167	15393311	115145	2810	2826	17
3R	15442468	15442468	1	2827	2827	1
3R	16028658	16387774	359117	2828	2860	33
3R	16847516	16847516	1	2861	2861	1
3R	17085641	17085641	1	2862	2862	1
3R	17177123	17177249	127	2863	2864	2
3R	17198091	17234568	36478	2865	2877	13
3R	17234649	17235398	750	2878	2879	2
3R	17273652	17273652	1	2880	2880	1
3R	17284718	17548679	263962	2881	2907	27
3R	17561112	17653798	92687	2908	2909	2
3R	17858772	17858772	1	2910	2910	1
3R	17967548	17967548	1	2911	2911	1
3R	17985655	18015826	30172	2912	2913	2
3R	18440531	18738106	297576	2914	3013	100
3R	18844183	19388659	544477	3014	3080	67
3R	20831846	20879344	47499	3081	3082	2
3R	20906682	20918720	12039	3083	3087	5
3R	21347003	21347003	1	3088	3088	1
3R	22872675	22872675	1	3089	3089	1
3R	22907248	22907266	19	3090	3091	2
3R	22908940	23039301	130362	3092	3094	3
3R	23076853	23076853	1	3095	3095	1
3R	24299406	24510892	211487	3096	3102	7
3R	25158564	25707698	549135	3103	3220	118
3R	25771377	25771377	1	3221	3221	1
3R	25775997	25846656	70660	3222	3229	8
3R	27037727	27062077	24351	3230	3233	4
3R	27065632	27084363	18732	3234	3244	11
3R	27089029	27089029	1	3245	3245	1
3R	27483425	27533287	49863	3246	3249	4
3R	28379664	28593609	213946	3250	3398	149
3R	29483348	29649171	165824	3399	3401	3
3R	30673423	30758692	85270	3402	3425	24

## Sheet: Table S4
GO Term	GO Term description	All candidates			High Frequency Candidates			Mid Frequency Candidates
		Genes associated	P-value	FDR	Genes associated	P-value	FDR	Genes associated	P-value	FDR
GO:0007594	puparial adhesion	Chc,Eig71Ee	0.000306	0.0471904
GO:0022608	multicellular organism adhesion	Chc,Eig71Ee	0.000306	0.0471904
GO:0022609	multicellular organism adhesion to substrate	Chc,Eig71Ee	0.000306	0.0471904
GO:0042180	cellular ketone metabolic process	foxo,CG9503,Eo,CG12398,fiz,CG9512,CG9514	9.6e-05	0.0240397	foxo,CG9503,Eo,CG12398,fiz,CG9512,CG9514	3e-06	0.00089325
GO:0045455	ecdysteroid metabolic process	foxo,CG9503,Eo,CG12398,fiz,CG9512,CG9514	1.3e-05	0.00572867	foxo,CG9503,Eo,CG12398,fiz,CG9512,CG9514	1e-06	0.000567
GO:0008202	steroid metabolic process	foxo,SCAP,CG9503,Eo,CG12398,fiz,CG9512,CG9514	4e-06	0.0024645	foxo,SCAP,CG9503,Eo,CG12398,fiz,CG9512,CG9514	2e-06	0.000777333
GO:0035249	synaptic transmission, glutamatergic	GluRIIB,VGlut,GluRIIA,GluRIIC	0.000208	0.0452421
GO:0010817	regulation of hormone levels	Pdh,foxo,CG9503,Eo,CG12398,fiz,CG9512,CG9514	5.4e-05	0.0155978	foxo,CG9503,Eo,CG12398,fiz,CG9512,CG9514	6e-06	0.00126383
GO:0034754	cellular hormone metabolic process	Pdh,foxo,CG9503,Eo,CG12398,fiz,CG9512,CG9514	3e-06	0.0024645	foxo,CG9503,Eo,CG12398,fiz,CG9512,CG9514	1e-06	0.000567
GO:0042445	hormone metabolic process	Pdh,foxo,CG9503,Eo,CG12398,fiz,CG9512,CG9514	3.6e-05	0.0123307	foxo,CG9503,Eo,CG12398,fiz,CG9512,CG9514	5e-06	0.0012506
GO:0006629	lipid metabolic process				foxo,CG14411,pdgy,dob,Lpin,sxe2,C1GalTA,SCAP,CG9503,Eo,CG12398,fiz,CG9512,CG9514,CG6282,Pten	3.7e-05	0.00696657
GO:0008286	insulin receptor signaling pathway				foxo,dock,Ilp6,Pten	0.00036	0.0574595
GO:0046627	negative regulation of insulin receptor signaling pathway				foxo,dock,pdgy,Pten	0.000523	0.0574595
GO:1900077	negative regulation of cellular response to insulin stimulus				foxo,dock,pdgy,Pten	0.000523	0.0574595
GO:0055070	copper ion homeostasis				Pdfr,CG30377,CG6136	0.000595	0.0615745
GO:0019433	triglyceride catabolic process				pdgy,dob	0.00049	0.0574595
GO:0046461	neutral lipid catabolic process				pdgy,dob	0.00049	0.0574595
GO:0046464	acylglycerol catabolic process				pdgy,dob	0.00049	0.0574595
GO:0046503	glycerolipid catabolic process				pdgy,dob	0.00049	0.0574595
GO:0044723	single-organism carbohydrate metabolic process							sff,sxc,CG34451,CG34452,fdl,CG9961,Pgant8,CG7304	1.7e-05	0.020733

## Sheet: Table S5
FBgn	GeneName	Type	Candidate
FBgn0000036	nAChRalpha1		DNA
FBgn0000063	Mps1	Enzyme	RNA
FBgn0000077	amx	Signaling Gene	RNA
FBgn0000108	Appl		RNA
FBgn0000121	Arr2		DNA
FBgn0000140	asp		RNA
FBgn0000179	bi	Transcription Factor	RNA+DNA
FBgn0000183	BicD		DNA
FBgn0000233	btd	Transcription Factor	RNA
FBgn0000273	Pka-C1	Signaling Gene	DNA
FBgn0000287	salr	Transcription Factor	RNA
FBgn0000303	ChAT		DNA
FBgn0000318	cl	Enzyme	DNA
FBgn0000319	Chc		DNA
FBgn0000320	eya	Enzyme	DNA
FBgn0000352	cos	Signaling Gene	RNA
FBgn0000377	crn		DNA
FBgn0000394	cv		RNA
FBgn0000404	CycA		RNA
FBgn0000405	CycB		RNA
FBgn0000451	ect		RNA
FBgn0000463	Dl	Signaling Gene	DNA
FBgn0000464	Lar	Enzyme	RNA
FBgn0000479	dnc		DNA
FBgn0000490	dpp		DNA
FBgn0000535	eag	Channel Protein	RNA+DNA
FBgn0000541	E(bx)	Transcription Factor	RNA
FBgn0000557	eEF1alpha2		RNA
FBgn0000562	egl		RNA
FBgn0000568	Eip75B	Transcription Factor	DNA
FBgn0000591	E(spl)m8-HLH	Transcription Factor	RNA
FBgn0000659	fkh	Transcription Factor	DNA
FBgn0000964	tj	Transcription Factor	RNA
FBgn0000996	dup		RNA
FBgn0001086	fzy		RNA
FBgn0001253	ImpE1		DNA
FBgn0001257	ImpL2	Signaling Gene	RNA
FBgn0001297	kay	Transcription Factor	RNA
FBgn0001612	Grip91		RNA
FBgn0001941	ifc	Enzyme	RNA
FBgn0001961	Arpc1		RNA
FBgn0002022	Catsup		DNA
FBgn0002121	l(2)gl	Signaling Gene	RNA
FBgn0002440	l(3)mbn		RNA
FBgn0002524	lace		RNA
FBgn0002543	robo2		RNA
FBgn0002566	lt		RNA
FBgn0002638	Rcc1		RNA
FBgn0002715	mei-S332		RNA
FBgn0002734	E(spl)mdelta-HLH	Transcription Factor	RNA
FBgn0002735	E(spl)mgamma-HLH	Transcription Factor	RNA
FBgn0002774	mle		RNA
FBgn0002873	mud		RNA
FBgn0002948	nod		RNA
FBgn0003044	Pcl		RNA
FBgn0003048	pcx		DNA
FBgn0003053	peb	Transcription Factor	DNA
FBgn0003068	per		RNA
FBgn0003079	Raf	Signaling Gene	RNA+DNA
FBgn0003087	pim		RNA
FBgn0003090	pk		RNA+DNA
FBgn0003117	pnr	Transcription Factor	DNA
FBgn0003124	polo	Enzyme	RNA
FBgn0003137	Ppn		RNA+DNA
FBgn0003206	Ras64B	Enzyme	DNA
FBgn0003268	rod		RNA
FBgn0003292	rt	Enzyme	RNA
FBgn0003301	rut	Enzyme	DNA
FBgn0003310	S		DNA
FBgn0003326	sca		DNA
FBgn0003328	scb		RNA
FBgn0003345	sd	Transcription Factor	DNA
FBgn0003346	RanGAP		RNA
FBgn0003371	sgg	Signaling Gene	DNA
FBgn0003410	sina	Signaling Gene	RNA
FBgn0003459	stwl	Transcription Factor	RNA
FBgn0003463	sog		RNA+DNA
FBgn0003495	spz	Signaling Gene	DNA
FBgn0003513	ss	Transcription Factor	RNA+DNA
FBgn0003545	sub		RNA
FBgn0003557	Su(dx)	Enzyme	RNA
FBgn0003612	Su(var)2-10	Signaling Gene	RNA
FBgn0003651	svp	Transcription Factor	RNA
FBgn0003654	sw		RNA
FBgn0003701	thr		RNA
FBgn0003721	Tm1		DNA
FBgn0003885	alphaTub84D		RNA
FBgn0003892	ptc	Signaling Gene	RNA+DNA
FBgn0003963	ush	Transcription Factor	RNA+DNA
FBgn0003975	vg		DNA
FBgn0004108	Nrt		RNA
FBgn0004117	Tm2		DNA
FBgn0004118	nAChRbeta2		DNA
FBgn0004228	mex1		RNA
FBgn0004360	Wnt2	Signaling Gene	RNA
FBgn0004369	Ptp99A	Enzyme	DNA
FBgn0004378	Klp61F		RNA
FBgn0004379	Klp67A		RNA
FBgn0004380	Klp64D	Signaling Gene	DNA
FBgn0004397	Vinc		DNA
FBgn0004435	Galphaq		RNA+DNA
FBgn0004509	Fur1		RNA+DNA
FBgn0004516	Gad1	Enzyme	DNA
FBgn0004552	Akh		DNA
FBgn0004574	Rop		DNA
FBgn0004575	Syn		DNA
FBgn0004592	Eig71Ee		DNA
FBgn0004595	pros	Transcription Factor	RNA
FBgn0004620	GluRIIA		DNA
FBgn0004647	N	Signaling Gene	DNA
FBgn0004652	fru	Transcription Factor	DNA
FBgn0004657	mys		RNA
FBgn0004687	Mlc-c		RNA
FBgn0004870	bab1	Transcription Factor	DNA
FBgn0004876	cdi	Signaling Gene	DNA
FBgn0004888	Scsalpha1		RNA
FBgn0004914	Hnf4	Transcription Factor	RNA
FBgn0005278	Sam-S		RNA
FBgn0005386	ash1	Enzyme	RNA
FBgn0005630	lola	Transcription Factor	RNA
FBgn0005631	robo1		RNA
FBgn0005658	Ets65A	Transcription Factor	RNA
FBgn0005695	gcl	Signaling Gene	DNA
FBgn0005775	Con		DNA
FBgn0008636	hbn	Transcription Factor	RNA
FBgn0010105	comm		DNA
FBgn0010113	hdc		RNA
FBgn0010223	Galphaf		RNA
FBgn0010314	Cks30A		RNA
FBgn0010323	Gsc	Transcription Factor	DNA
FBgn0010340	140up		DNA
FBgn0010341	Cdc42	Signaling Gene	RNA
FBgn0010382	CycE	Signaling Gene	RNA
FBgn0010395	Itgbn		RNA
FBgn0010406	RNaseX25		RNA
FBgn0010431	mtrm		DNA
FBgn0010473	tutl		RNA
FBgn0010504	kermit		DNA
FBgn0010583	dock	Signaling Gene	RNA+DNA
FBgn0010602	lwr	Signaling Gene	RNA+DNA
FBgn0010768	sqz	Transcription Factor	DNA
FBgn0011202	dia		RNA
FBgn0011205	fbl		RNA
FBgn0011207	pelo		DNA
FBgn0011259	Sema1a		RNA
FBgn0011274	Dif	Signaling Gene	RNA+DNA
FBgn0011297	Alg3	Enzyme	RNA
FBgn0011476	l(3)neo43		DNA
FBgn0011509	SrpRbeta		RNA
FBgn0011584	Trp1		RNA
FBgn0011592	fra		DNA
FBgn0011604	Iswi		RNA
FBgn0011656	Mef2	Transcription Factor	RNA
FBgn0011659	Mlh1		RNA
FBgn0011666	msi		DNA
FBgn0011701	repo	Transcription Factor	RNA
FBgn0011740	alpha-Man-IIa	Enzyme	RNA
FBgn0011742	Arp2		RNA
FBgn0011802	Gem3		RNA
FBgn0011837	Tis11		RNA
FBgn0012051	CalpA		RNA
FBgn0012058	Cdc27		RNA
FBgn0013272	Gp150		RNA
FBgn0013469	klu	Transcription Factor	RNA
FBgn0013732	sced		RNA
FBgn0013770	Cp1		RNA
FBgn0013773	Cyp6a22		RNA
FBgn0014010	Rab5	Enzyme	RNA
FBgn0014127	barr		RNA
FBgn0014135	bnl	Signaling Gene	RNA
FBgn0014189	Hel25E		DNA
FBgn0014396	tim		RNA
FBgn0014469	Cyp4e2		DNA
FBgn0014906	Hydr2		RNA
FBgn0015000	betaggt-I		RNA
FBgn0015010	Ag5r		RNA+DNA
FBgn0015033	Cyp4d8		RNA
FBgn0015035	Cyp4e3		DNA
FBgn0015221	Fer2LCH		RNA
FBgn0015222	Fer1HCH		RNA
FBgn0015286	Rala	Enzyme	RNA
FBgn0015380	drl	Enzyme	RNA
FBgn0015393	hoip		DNA
FBgn0015522	olf186-M		RNA
FBgn0015550	tap	Transcription Factor	RNA
FBgn0015570	alpha-Est2		RNA
FBgn0015600	toc		RNA
FBgn0015609	CadN		RNA
FBgn0015765	p38a	Enzyme	RNA
FBgn0015772	Nak	Signaling Gene	RNA
FBgn0015773	NetA		DNA
FBgn0015777	nrv2		RNA
FBgn0015794	Rab18	Enzyme	RNA
FBgn0015795	Rab7	Enzyme	RNA
FBgn0015808	ScpX		RNA
FBgn0015905	ast		DNA
FBgn0015924	crq		RNA
FBgn0016078	wun	Enzyme	DNA
FBgn0016660	H15	Transcription Factor	DNA
FBgn0016700	Rab1	Enzyme	RNA
FBgn0016920	nompC	Channel Protein	RNA
FBgn0016926	Pino		DNA
FBgn0017418	ari-1	Enzyme	RNA
FBgn0017558	Pdk	Enzyme	RNA
FBgn0017561	Ork1	Channel Protein	RNA
FBgn0017590	klg		RNA+DNA
FBgn0019662	qm		RNA
FBgn0020224	Cbl	Signaling Gene	RNA
FBgn0020251	sfl		DNA
FBgn0020378	Sp1	Transcription Factor	RNA
FBgn0020414	Idgf3		RNA
FBgn0020429	GluRIIB		DNA
FBgn0020510	Abi		DNA
FBgn0020626	Osbp		RNA
FBgn0020912	Ptx1	Transcription Factor	RNA
FBgn0021872	Xbp1	Transcription Factor	RNA
FBgn0021874	Nle	Signaling Gene	DNA
FBgn0022097	Vha36-1		RNA
FBgn0022764	Sin3A	Signaling Gene	DNA
FBgn0023023	CRMP		RNA
FBgn0023083	fray	Enzyme	DNA
FBgn0023097	bon	Enzyme	RNA
FBgn0023416	Ac3	Enzyme	RNA
FBgn0023511	Edem1	Enzyme	RNA
FBgn0023524	CG3078		RNA
FBgn0023531	CG32809		RNA
FBgn0024179	wit	Enzyme	DNA
FBgn0024184	unc-4	Transcription Factor	RNA
FBgn0024196	robl		RNA
FBgn0024227	aurB	Enzyme	RNA
FBgn0024236	foi		DNA
FBgn0024321	NK7.1	Transcription Factor	DNA
FBgn0024329	Mekk1	Enzyme	DNA
FBgn0024836	stan		RNA
FBgn0024846	p38b	Enzyme	RNA
FBgn0025352	Thiolase	Enzyme	RNA
FBgn0025373	Fpps		RNA
FBgn0025381	rush		RNA
FBgn0025388	CG12179		DNA
FBgn0025625	Sik2	Enzyme	RNA+DNA
FBgn0025637	SkpA	Signaling Gene	RNA
FBgn0025643	CG3588		DNA
FBgn0025680	cry		DNA
FBgn0025832	Fen1		RNA
FBgn0025864	Crag		RNA
FBgn0026059	Mhcl		RNA+DNA
FBgn0026179	siz		RNA
FBgn0026199	myo		RNA
FBgn0026238	gus		DNA
FBgn0026239	gukh		DNA
FBgn0026371	SAK	Enzyme	RNA
FBgn0026379	Pten	Enzyme	DNA
FBgn0026428	HDAC6	Enzyme	RNA
FBgn0026438	Eaat2		RNA+DNA
FBgn0026479	Drp1		DNA
FBgn0026575	hang	Transcription Factor	RNA
FBgn0026582	Hmg-2	Transcription Factor	RNA
FBgn0026593	CG5707		RNA
FBgn0026597	Axn	Signaling Gene	RNA
FBgn0026634	ldlCp		DNA
FBgn0026718	Agpat2	Enzyme	RNA
FBgn0026787	Nhe1		RNA
FBgn0027111	miple1		RNA
FBgn0027356	Amph		DNA
FBgn0027378	MRG15		DNA
FBgn0027493	AdSS	Enzyme	DNA
FBgn0027500	spd-2		RNA
FBgn0027503	CG11970	Transcription Factor	RNA
FBgn0027507	CG1344	Enzyme	RNA+DNA
FBgn0027508	Tnks	Signaling Gene	RNA+DNA
FBgn0027578	Nepl21	Enzyme	RNA
FBgn0027579	mino	Enzyme	RNA
FBgn0027581	CG6191		RNA
FBgn0027585	CG8740		RNA+DNA
FBgn0027590	GstE12	Enzyme	RNA
FBgn0027601	pdgy	Enzyme	RNA+DNA
FBgn0027609	morgue		RNA
FBgn0027610	Dic1		RNA
FBgn0027654	jdp		RNA
FBgn0027779	VhaSFD		DNA
FBgn0027841	CsTF64		DNA
FBgn0028360	Cdc7	Enzyme	RNA
FBgn0028369	kirre		RNA+DNA
FBgn0028372	isopeptidase-T-3		RNA
FBgn0028375	heix		RNA
FBgn0028399	TMS1		RNA
FBgn0028400	Syt4		RNA
FBgn0028408	Drep2		RNA
FBgn0028468	rtet		RNA
FBgn0028473	Non1		RNA
FBgn0028476	Usp1	Enzyme	RNA
FBgn0028480	CG17841		RNA
FBgn0028481	CG4341		RNA+DNA
FBgn0028484	Ack	Enzyme	DNA
FBgn0028509	CenG1A		RNA
FBgn0028523	CG5888		DNA
FBgn0028546	ics		RNA
FBgn0028554	x16		RNA
FBgn0028662	VhaPPA1-1		RNA
FBgn0028704	Nckx30C		DNA
FBgn0028894	GMF		RNA
FBgn0028920	CG8997		RNA
FBgn0028950	CG15255		RNA
FBgn0028996	onecut	Transcription Factor	RNA
FBgn0028999	nerfin-1	Transcription Factor	RNA
FBgn0029093	cathD		RNA
FBgn0029118	ScsbetaG		RNA
FBgn0029504	CHES-1-like	Transcription Factor	RNA
FBgn0029526	CR18166		RNA
FBgn0029608	CG3091		RNA
FBgn0029662	CG12206	Enzyme	RNA
FBgn0029685	CG2938		RNA
FBgn0029688	lva		RNA
FBgn0029766	CG15784		RNA
FBgn0029768	SPR		DNA
FBgn0029835	CG5921		RNA
FBgn0029935	CG4615		RNA
FBgn0029959	Rab39	Enzyme	RNA
FBgn0029990	CG2233		RNA
FBgn0029996	UbcE2H		RNA
FBgn0030017	CG2278		RNA
FBgn0030040	CG15347		RNA
FBgn0030048	CG12112		RNA
FBgn0030055	CG12772		RNA
FBgn0030148	CG3106		RNA
FBgn0030276	Dlic		RNA
FBgn0030300	Sk1	Enzyme	RNA
FBgn0030329	prtp	Enzyme	RNA
FBgn0030347	CG15739	Enzyme	RNA
FBgn0030396	CG2556		RNA
FBgn0030502	tth		RNA
FBgn0030503	Tango2		RNA
FBgn0030519	CG11151		RNA
FBgn0030558	CG1461		RNA
FBgn0030566	betaNACtes4		DNA
FBgn0030569	CG9411		DNA
FBgn0030573	nmdyn-D6		DNA
FBgn0030574	sbm		RNA+DNA
FBgn0030575	CG5321	Enzyme	RNA
FBgn0030581	CG14408		DNA
FBgn0030582	CG14411	Enzyme	DNA
FBgn0030588	CG9521	Enzyme	RNA
FBgn0030590	CG9518	Enzyme	DNA
FBgn0030595	CG14406		DNA
FBgn0030596	CG12398	Enzyme	DNA
FBgn0030597	Eo	Enzyme	DNA
FBgn0030600	hiw		DNA
FBgn0030607	dob		DNA
FBgn0030608	Lsd-2		RNA+DNA
FBgn0030613	Rab3-GEF		RNA+DNA
FBgn0030638	CG11655		RNA
FBgn0030685	Graf	Signaling Gene	RNA
FBgn0030746	CG9981	Enzyme	RNA
FBgn0030747	CG4301	Enzyme	RNA
FBgn0030756	CG9903		RNA
FBgn0030757	CG9902		RNA
FBgn0030763	CG9782		RNA
FBgn0030864	CG8173	Enzyme	RNA
FBgn0030872	Ucp4A		RNA
FBgn0030890	CG7536		RNA
FBgn0030960	Atg101		RNA
FBgn0030983	CG15882		RNA
FBgn0030994	HP1D3csd		RNA
FBgn0031004	CG7992		RNA
FBgn0031044	MKP-4	Enzyme	DNA
FBgn0031047	Rcd-1		DNA
FBgn0031048	CG12237	Enzyme	DNA
FBgn0031065	CG14234		RNA
FBgn0031070	CG12702		RNA
FBgn0031170	ABCA		RNA
FBgn0031213	galectin		RNA
FBgn0031257	CG4133		RNA
FBgn0031266	Sf3b1		DNA
FBgn0031267	Ipk2	Enzyme	RNA
FBgn0031275	GABA-B-R3		DNA
FBgn0031285	CG3662		RNA+DNA
FBgn0031289	CG13950		DNA
FBgn0031294	IA-2	Enzyme	DNA
FBgn0031298	Atg4a		DNA
FBgn0031299	CG4629	Enzyme	DNA
FBgn0031304	CG4552		DNA
FBgn0031305	Iris		DNA
FBgn0031306	CG4577		DNA
FBgn0031313	CG5080		RNA
FBgn0031367	c-cup		DNA
FBgn0031374	Wdr62		RNA
FBgn0031375	erm	Transcription Factor	RNA
FBgn0031393	CG15382		RNA
FBgn0031407	CG4270		DNA
FBgn0031413	CG9967		DNA
FBgn0031414	eys		DNA
FBgn0031417	CG3597	Enzyme	DNA
FBgn0031418	CG3609	Enzyme	DNA
FBgn0031424	VGlut		RNA+DNA
FBgn0031426	CG18641		DNA
FBgn0031432	Cyp309a1		DNA
FBgn0031449	CG31689		RNA
FBgn0031450	Hrs	Signaling Gene	DNA
FBgn0031466	CG3119	Enzyme	RNA
FBgn0031468	CG2975	Enzyme	RNA
FBgn0031473	CG3104		RNA
FBgn0031478	CG8814		RNA
FBgn0031518	CG3277	Enzyme	RNA
FBgn0031579	CG15422		RNA
FBgn0031602	CG15431		RNA
FBgn0031627	fipi		DNA
FBgn0031629	Clect27		RNA+DNA
FBgn0031636	CG12194		RNA
FBgn0031662	CG3792		RNA
FBgn0031675	CG9121		RNA
FBgn0031708	CG7382		DNA
FBgn0031710	Vps52		RNA+DNA
FBgn0031713	Coq6	Enzyme	DNA
FBgn0031717	Oscillin	Enzyme	DNA
FBgn0031721	CG14017		DNA
FBgn0031725	DIP-eta		DNA
FBgn0031728	Hsp60C		DNA
FBgn0031730	CG7236	Enzyme	RNA+DNA
FBgn0031732	CG11149	Enzyme	DNA
FBgn0031734	CG11147		DNA
FBgn0031735	CG11029		DNA
FBgn0031736	CG11030		DNA
FBgn0031737	obst-E		DNA
FBgn0031738	CG9171	Enzyme	DNA
FBgn0031741	CG11034		RNA
FBgn0031752	CG9044		RNA
FBgn0031779	CG9175		DNA
FBgn0031836	CG11050		RNA
FBgn0031886	Nuf2		RNA
FBgn0031888	Pvf2	Signaling Gene	DNA
FBgn0031930	CG7025		RNA
FBgn0031950	Herp		RNA
FBgn0031968	CG7231		RNA
FBgn0031969	pes		RNA
FBgn0031988	CG8668	Enzyme	RNA
FBgn0031998	SLC5A11		RNA
FBgn0032006	Pvr	Signaling Gene	RNA
FBgn0032087	CG9568		RNA
FBgn0032096	Or30a		DNA
FBgn0032124	CG17855		RNA
FBgn0032130	brwl		RNA
FBgn0032135	GlcAT-S	Enzyme	DNA
FBgn0032138	CG4364		DNA
FBgn0032147	IP3K1	Enzyme	DNA
FBgn0032151	nAChRalpha6		RNA
FBgn0032160	CG4598	Enzyme	RNA
FBgn0032258	CG7456		RNA
FBgn0032295	CG12299	Transcription Factor	RNA
FBgn0032358	Ppt2		RNA
FBgn0032373	Vha100-5		RNA
FBgn0032435	Oatp33Eb		RNA
FBgn0032451	spict		RNA
FBgn0032472	CG9928		RNA
FBgn0032506	CG9395	Enzyme	RNA
FBgn0032613	Nepl9	Enzyme	RNA
FBgn0032615	CG6012	Enzyme	DNA
FBgn0032629	beat-IIIc		DNA
FBgn0032631	CG15140		DNA
FBgn0032633	Lrch		RNA
FBgn0032635	CG15141		RNA
FBgn0032651	Oli	Transcription Factor	RNA
FBgn0032665	CG15152		RNA
FBgn0032668	CG17681		RNA
FBgn0032681	CG10283		DNA
FBgn0032682	grnd		DNA
FBgn0032689	CG10413		RNA
FBgn0032692	IFT46		DNA
FBgn0032706	Irk3	Channel Protein	RNA
FBgn0032709	CG15167		DNA
FBgn0032741	Sidpn	Transcription Factor	RNA
FBgn0032748	CG10492		RNA
FBgn0032775	CG17544	Enzyme	RNA
FBgn0032782	Rab9	Enzyme	RNA
FBgn0032821	CdGAPr		RNA
FBgn0032835	CG16772		RNA
FBgn0032900	CG14401		RNA
FBgn0032911	tadr		RNA
FBgn0032938	CG8671		RNA
FBgn0032949	Lamp1		RNA
FBgn0032964	CG11630		RNA
FBgn0033027	TpnC4		DNA
FBgn0033028	CG11665		DNA
FBgn0033029	Not3		DNA
FBgn0033052	SCAP		DNA
FBgn0033058	CCHa2-R		DNA
FBgn0033127	Tsp42Ef		RNA
FBgn0033128	Tsp42Eg		RNA
FBgn0033138	Tsp42Eq		RNA
FBgn0033139	Tsp42Er		RNA
FBgn0033159	Dscam1		DNA
FBgn0033170	sPLA2		RNA
FBgn0033196	CG1358		RNA
FBgn0033214	CG1941		RNA+DNA
FBgn0033222	CG12824		RNA
FBgn0033266	Socs44A	Signaling Gene	RNA
FBgn0033272	RagC-D	Enzyme	RNA
FBgn0033320	CG8586		RNA
FBgn0033359	flz	Enzyme	RNA+DNA
FBgn0033402	Myd88	Signaling Gene	RNA
FBgn0033405	CG13954		DNA
FBgn0033448	hebe		RNA
FBgn0033476	oys		RNA
FBgn0033483	egr		RNA
FBgn0033544	CG7220		RNA
FBgn0033739	Dyb		DNA
FBgn0033742	Nepl10	Enzyme	DNA
FBgn0033744	Dh44-R2		RNA+DNA
FBgn0033755	ClC-b	Channel Protein	DNA
FBgn0033760	CG8785		RNA
FBgn0033775	Cyp9h1		DNA
FBgn0033783	CG17019		RNA
FBgn0033791	Drl-2	Enzyme	RNA
FBgn0033793	CG3955		RNA+DNA
FBgn0033809	CG4630		RNA
FBgn0033812	Pex13		RNA
FBgn0033821	CG10799		RNA
FBgn0033853	CG6145		RNA
FBgn0033897	Rcd1		RNA
FBgn0033911	VGAT		RNA
FBgn0033926	Arc1		RNA
FBgn0033945	CG12868		RNA
FBgn0033996	CG11807		RNA
FBgn0034013	unc-5		RNA
FBgn0034022	CG12964		RNA
FBgn0034059	CG8320		RNA
FBgn0034085	Ptp52F	Enzyme	RNA
FBgn0034126	jtb		RNA
FBgn0034128	CG4409		RNA
FBgn0034145	CG5065	Enzyme	RNA
FBgn0034249	RhoGAP54D		RNA
FBgn0034291	CG5770		RNA
FBgn0034293	CG14495		RNA
FBgn0034300	CG5098		RNA
FBgn0034392	MFS15		RNA
FBgn0034399	CG15083		RNA
FBgn0034400	CG15099		RNA
FBgn0034408	sano		RNA
FBgn0034498	CG16868		RNA
FBgn0034538	CG16799		RNA
FBgn0034577	cpa		RNA
FBgn0034588	CG9394		RNA
FBgn0034602	Lapsyn		RNA
FBgn0034628	Acox57D-p	Enzyme	RNA
FBgn0034638	CG10433		RNA
FBgn0034642	CG15674		RNA
FBgn0034691	Synj	Enzyme	DNA
FBgn0034692	CG13502		DNA
FBgn0034717	CG5819		RNA
FBgn0034720	Liprin-gamma		RNA
FBgn0034784	CG9826		RNA
FBgn0034802	CNBP		RNA
FBgn0034882	Eglp1		RNA
FBgn0034894	sigmar		RNA
FBgn0034909	CG4797		RNA
FBgn0034924	CG17658		RNA
FBgn0034958	CG3907		RNA
FBgn0034978	CG3257		RNA
FBgn0035033	CG3548		RNA
FBgn0035083	Tina-1	Enzyme	RNA
FBgn0035086	CG12851		RNA
FBgn0035101	p130CAS		RNA
FBgn0035132	mthl10		RNA
FBgn0035244	ABCB7		RNA
FBgn0035246	CG13928		RNA
FBgn0035309	CG15879		RNA
FBgn0035415	CG14966		RNA
FBgn0035429	CG12017		RNA
FBgn0035438	PHGPx	Enzyme	RNA
FBgn0035481	CG12605	Transcription Factor	RNA
FBgn0035490	CG1136		DNA
FBgn0035495	CG14989		RNA+DNA
FBgn0035496	CG14990		DNA
FBgn0035497	CG14995		DNA
FBgn0035498	Fit1		RNA+DNA
FBgn0035499	Chd64		RNA+DNA
FBgn0035501	CG1299	Enzyme	DNA
FBgn0035515	CG14997	Enzyme	RNA
FBgn0035590	Prpk	Enzyme	RNA
FBgn0035600	Cyt-c1	Enzyme	DNA
FBgn0035601	Uev1A		DNA
FBgn0035604	Ir64a		DNA
FBgn0035612	frm		RNA
FBgn0035619	Alp10	Enzyme	RNA
FBgn0035620	Alp9	Enzyme	RNA
FBgn0035640	mad2		RNA
FBgn0035644	DNApol-epsilon58		RNA
FBgn0035647	CG10486		RNA
FBgn0035666	Jon65Aii	Enzyme	RNA
FBgn0035677	CG13293		RNA
FBgn0035699	CG13300		RNA
FBgn0035704	Vps8		DNA
FBgn0035763	CG8602		RNA
FBgn0035781	CG8560		RNA
FBgn0035811	Mcad	Enzyme	RNA
FBgn0035858	CG13674		DNA
FBgn0035861	CG7213		DNA
FBgn0035872	Cpsf6		RNA
FBgn0035888	CG7120		DNA
FBgn0035889	mkg-p		DNA
FBgn0035914	CG6282	Enzyme	RNA+DNA
FBgn0035915	S-Lap1		DNA
FBgn0035923	CG6511		RNA
FBgn0035968	Slc45-1		RNA
FBgn0035983	CG4080		DNA
FBgn0035989	CG3967		RNA
FBgn0036008	CG3408		RNA
FBgn0036032	CG16711		RNA
FBgn0036105	Blos4		RNA
FBgn0036192	Pldn		RNA
FBgn0036202	CG6024		RNA
FBgn0036205	CG14131		RNA
FBgn0036212	CG11597	Enzyme	RNA
FBgn0036220	CG5897		RNA
FBgn0036257	RhoGAP68F		RNA
FBgn0036302	sowah		RNA
FBgn0036309	Hip1		RNA
FBgn0036319	Ent3		RNA
FBgn0036337	AdenoK		RNA
FBgn0036341	Syx13		RNA
FBgn0036449	bmm		RNA
FBgn0036483	CG12316		RNA
FBgn0036486	Msh6		RNA
FBgn0036522	CG7372	Transcription Factor	RNA+DNA
FBgn0036529	Pgant8	Enzyme	DNA
FBgn0036538	CG15715		DNA
FBgn0036544	sff	Enzyme	DNA
FBgn0036556	CG5830	Enzyme	RNA
FBgn0036623	Agpat3	Enzyme	RNA
FBgn0036661	CG9705		RNA
FBgn0036665	CG13024		RNA
FBgn0036697	rogdi		RNA
FBgn0036727	CG7589	Channel Protein	RNA
FBgn0036732	Oatp74D		RNA
FBgn0036741	anchor		RNA
FBgn0036770	Prestin		RNA
FBgn0036783	CheA75a		DNA
FBgn0036801	MYPT-75D		RNA
FBgn0036806	Cyp12c1		RNA
FBgn0036821	CG3961	Enzyme	RNA
FBgn0036837	CG18135		RNA
FBgn0036948	CG7298		RNA
FBgn0036950	CG6996		RNA
FBgn0036958	CG17233		RNA
FBgn0036996	mag		RNA
FBgn0037000	ZnT77C		RNA
FBgn0037019	Pex16		RNA
FBgn0037025	Spc105R		RNA
FBgn0037074	CG7324		RNA
FBgn0037109	MED1		RNA
FBgn0037146	CG7470	Enzyme	RNA
FBgn0037164	CG11438	Enzyme	RNA
FBgn0037248	srl	Signaling Gene	RNA
FBgn0037265	spartin		RNA
FBgn0037298	Sccpdh1	Enzyme	RNA
FBgn0037326	CG14669	Enzyme	RNA
FBgn0037375	kat-60L1		RNA
FBgn0037445	CG9727	Transcription Factor	RNA
FBgn0037473	CG10068		RNA
FBgn0037560	CR18228		RNA
FBgn0037648	CG11975		RNA
FBgn0037654	CG11983		RNA
FBgn0037659	Kdm2	Enzyme	RNA
FBgn0037741	CG16908		RNA
FBgn0037746	CG8478	Transcription Factor	RNA
FBgn0037750	Whamy		RNA
FBgn0037753	CG12947		RNA
FBgn0037782	Npc2d		RNA
FBgn0037794	CG6254	Transcription Factor	DNA
FBgn0037796	CG12814		DNA
FBgn0037798	CG12817		DNA
FBgn0037817	Cyp12e1		RNA
FBgn0037902	CG5281		RNA
FBgn0038095	Cyp304a1		RNA
FBgn0038135	CG8773		RNA
FBgn0038156	side-IV		RNA
FBgn0038165	Task6	Channel Protein	RNA
FBgn0038197	foxo	Transcription Factor	RNA+DNA
FBgn0038291	CG3984		RNA
FBgn0038296	CG6752		RNA
FBgn0038301	CG6654	Transcription Factor	RNA
FBgn0038313	CG4338		DNA
FBgn0038320	Sra-1		DNA
FBgn0038324	CG5038		DNA
FBgn0038325	Atg4b		DNA
FBgn0038326	CG5044		DNA
FBgn0038330	CG14868		DNA
FBgn0038331	Ccm3		DNA
FBgn0038332	CG6136		DNA
FBgn0038341	AdamTS-A		DNA
FBgn0038388	CG4287		RNA
FBgn0038391	GATAe	Transcription Factor	RNA
FBgn0038398	sxe2		DNA
FBgn0038401	CG5916		DNA
FBgn0038402	Fer2	Transcription Factor	RNA+DNA
FBgn0038416	CG17930		RNA+DNA
FBgn0038418	pad	Transcription Factor	DNA
FBgn0038419	CG14879		DNA
FBgn0038435	Gyc89Da	Enzyme	RNA
FBgn0038453	Arl6IP1		RNA
FBgn0038460	CG18622		RNA
FBgn0038462	CG17556		RNA
FBgn0038478	cal1		RNA
FBgn0038484	CG5246	Enzyme	RNA
FBgn0038490	CG5285		RNA
FBgn0038492	Mur89F		DNA
FBgn0038494	beat-IIb		DNA
FBgn0038498	beat-IIa		DNA
FBgn0038509	CG14332		RNA
FBgn0038519	Prx3	Enzyme	DNA
FBgn0038540	CG14321		RNA
FBgn0038564	CG7785		RNA
FBgn0038606	CG15803		DNA
FBgn0038626	CG7691	Transcription Factor	DNA
FBgn0038627	CG7694		DNA
FBgn0038642	Muc91C		DNA
FBgn0038645	CG7714		RNA
FBgn0038651	Epg5		RNA
FBgn0038653	Octalpha2R		DNA
FBgn0038676	CG6026		DNA
FBgn0038679	CG6040		RNA+DNA
FBgn0038721	subdued	Channel Protein	RNA
FBgn0038784	CG4362		RNA
FBgn0038809	CG16953		RNA
FBgn0038815	CG5466		RNA
FBgn0038818	Nep4		RNA
FBgn0038877	CG3308		RNA
FBgn0038984	AdipoR		RNA
FBgn0039026	CG7029		RNA
FBgn0039054	Cow		DNA
FBgn0039065	Rad60		RNA
FBgn0039092	CG16723		RNA
FBgn0039125	Ndc1		RNA
FBgn0039135	CG13603		RNA
FBgn0039209	REPTOR	Transcription Factor	RNA
FBgn0039266	CG11791		RNA
FBgn0039282	Bili	Signaling Gene	RNA
FBgn0039288	CG13653		DNA
FBgn0039296	Sil1		DNA
FBgn0039298	to		DNA
FBgn0039316	CG11893		RNA
FBgn0039332	alrm		DNA
FBgn0039342	CG5107		DNA
FBgn0039350	jigr1		DNA
FBgn0039357	CG4743		RNA+DNA
FBgn0039366	CG17198		DNA
FBgn0039367	CG17197		DNA
FBgn0039378	alpha4GT2	Enzyme	DNA
FBgn0039478	Nep5		DNA
FBgn0039479	CG14257		DNA
FBgn0039481	Cpr97Eb		DNA
FBgn0039519	Cyp6a18		RNA+DNA
FBgn0039523	CG12885		DNA
FBgn0039530	Tusp		RNA
FBgn0039560	BOD1		RNA
FBgn0039588	mIF2		DNA
FBgn0039645	CG11898		RNA
FBgn0039656	CG11951		RNA
FBgn0039670	CG7567		RNA
FBgn0039714	Zip99C		RNA
FBgn0039734	Tace	Signaling Gene	RNA
FBgn0039790	CG2246		RNA
FBgn0039797	eIF4H2		DNA
FBgn0039798	CG11313	Enzyme	DNA
FBgn0039801	Npc2h		DNA
FBgn0039818	CG11318		RNA
FBgn0039890	CG2316		RNA
FBgn0039941	CG17167		RNA
FBgn0039958	CG12567		RNA
FBgn0039966	Rab21	Enzyme	RNA
FBgn0039969	Fis1		RNA+DNA
FBgn0040232	cmet		RNA
FBgn0040236	c11.1		RNA
FBgn0040238	Best1		DNA
FBgn0040239	bc10		RNA
FBgn0040251	Ugt302K1	Enzyme	RNA
FBgn0040271	Sulf1	Signaling Gene	DNA
FBgn0040281	Aplip1		RNA
FBgn0040285	Scamp		RNA
FBgn0040299	Myo28B1		RNA
FBgn0040305	MTF-1	Transcription Factor	RNA
FBgn0040319	Gclc	Enzyme	RNA
FBgn0040336	Seipin		RNA
FBgn0040376	AANATL7		DNA
FBgn0040388	boi	Signaling Gene	DNA
FBgn0040392	CG14050	Transcription Factor	DNA
FBgn0040465	Dlip3	Transcription Factor	RNA
FBgn0040502	CG8343		DNA
FBgn0040532	CG8369		RNA
FBgn0040582	CG5791		RNA
FBgn0040730	CG15127		RNA
FBgn0040794	CG13056		DNA
FBgn0040832	CG8012		DNA
FBgn0040850	CG15210		RNA
FBgn0040918	schlank		RNA
FBgn0041097	robo3		RNA+DNA
FBgn0041111	lilli	Transcription Factor	DNA
FBgn0041156	exex	Transcription Factor	RNA
FBgn0041249	Gr22f		DNA
FBgn0041337	Cyp309a2		DNA
FBgn0041604	dlp	Signaling Gene	DNA
FBgn0041723	rho-5	Signaling Gene	RNA
FBgn0042102	CG18745		RNA
FBgn0042104	CG18747		RNA
FBgn0042105	CG18748		RNA
FBgn0042126	CG18788		RNA
FBgn0042174	hpRNA:CR18854		DNA
FBgn0042187	CG17234	Enzyme	DNA
FBgn0042650	disco-r	Transcription Factor	RNA
FBgn0044047	Ilp6		RNA+DNA
FBgn0045063	fdl	Enzyme	DNA
FBgn0045852	ham	Transcription Factor	DNA
FBgn0050029	CR30029		RNA
FBgn0050035	Tret1-1		RNA
FBgn0050044	s-cup		DNA
FBgn0050054	CG30054		RNA
FBgn0050158	CG30158	Enzyme	DNA
FBgn0050183	CG30183		RNA
FBgn0050288	CG30288	Enzyme	RNA
FBgn0050344	CG30344		RNA
FBgn0050345	CG30345		RNA
FBgn0050359	Mal-A5		DNA
FBgn0050360	Mal-A6		DNA
FBgn0050361	mtt		DNA
FBgn0050377	CG30377		DNA
FBgn0050424	CG30424		RNA
FBgn0050438	Ugt50B3	Enzyme	DNA
FBgn0050456	CG30456		RNA
FBgn0050502	fa2h	Enzyme	RNA
FBgn0051019	CG31019		RNA
FBgn0051087	CG31087		RNA
FBgn0051092	LpR2		DNA
FBgn0051097	CG31097		DNA
FBgn0051163	SKIP		RNA
FBgn0051191	CG31191		DNA
FBgn0051224	CG31224	Transcription Factor	DNA
FBgn0051229	CG31229		DNA
FBgn0051231	CG31231		DNA
FBgn0051262	CG31262		RNA
FBgn0051301	CG31301		DNA
FBgn0051313	CG31313		RNA
FBgn0051352	Unc-115a		RNA
FBgn0051380	CG31380		RNA
FBgn0051437	CG31437		DNA
FBgn0051439	Muc96D		DNA
FBgn0051475	CG31475		DNA
FBgn0051523	CG31523	Enzyme	RNA
FBgn0051632	sens-2	Transcription Factor	RNA
FBgn0051647	lncRNA:CR31647		DNA
FBgn0051648	CG31648		RNA+DNA
FBgn0051660	smog		RNA
FBgn0051710	CG31710		RNA+DNA
FBgn0051774	fred		DNA
FBgn0051806	CG31806		DNA
FBgn0051807	CG31807		RNA
FBgn0051869	CG31869		RNA
FBgn0051915	CG31915	Enzyme	DNA
FBgn0051948	CG31948		DNA
FBgn0051973	Cda5	Enzyme	RNA
FBgn0051989	Cap-D3		RNA+DNA
FBgn0052026	CG32026	Enzyme	RNA
FBgn0052029	Cpr66D		DNA
FBgn0052062	Rbfox1		RNA
FBgn0052068	Adi1	Enzyme	RNA
FBgn0052133	Ptip		RNA
FBgn0052137	CG32137		RNA
FBgn0052170	CG32170		RNA
FBgn0052177	Ndfip	Signaling Gene	RNA
FBgn0052227	gogo		RNA
FBgn0052260	CG32260	Enzyme	DNA
FBgn0052311	zormin		DNA
FBgn0052364	tut		DNA
FBgn0052483	CG32483		RNA
FBgn0052485	CG32485		RNA
FBgn0052528	parvin		RNA
FBgn0052594	be		RNA+DNA
FBgn0052600	dpr8		DNA
FBgn0052672	Atg8a		RNA
FBgn0052687	CG32687		RNA
FBgn0052773	lncRNA:CR32773		DNA
FBgn0052832	CG32832		DNA
FBgn0052855	CG32855		DNA
FBgn0053094	Synd		DNA
FBgn0053113	Rtnl1		RNA
FBgn0053127	CG33127		RNA
FBgn0053158	CG33158		DNA
FBgn0053192	MtnD		RNA
FBgn0053207	pxb		RNA
FBgn0053299	CG33299		DNA
FBgn0053459	CG33459	Enzyme	RNA
FBgn0053494	CG33494		RNA
FBgn0053508	ppk13		RNA
FBgn0053516	dpr3		DNA
FBgn0053632	CG33632		DNA
FBgn0053775	CG33775		DNA
FBgn0053966	CG33966		RNA
FBgn0054025	CG34025		RNA
FBgn0054026	CG34026		RNA
FBgn0062413	Ctr1A		RNA
FBgn0063649	CG6006		DNA
FBgn0066101	LpR1		RNA
FBgn0066292	CheB42c		DNA
FBgn0066293	CheB42b		DNA
FBgn0069969	CG40498		RNA
FBgn0083942	CG34106		DNA
FBgn0083943	CG34107		DNA
FBgn0083949	side-III		RNA
FBgn0083972	CG34136		RNA
FBgn0085235	CG34206		DNA
FBgn0085261	CG34232		RNA
FBgn0085265	CG34236		RNA
FBgn0085307	CG34278		RNA
FBgn0085321	CG34292		DNA
FBgn0085359	CG34330		RNA
FBgn0085383	CG34354		RNA
FBgn0085400	side-V		RNA
FBgn0085407	Pvf3	Signaling Gene	DNA
FBgn0085409	smal		RNA+DNA
FBgn0085414	dpr12		DNA
FBgn0085477	CG34448		DNA
FBgn0086347	Myo31DF		RNA
FBgn0086356	tum	Signaling Gene	RNA
FBgn0086359	Invadolysin		DNA
FBgn0086370	sra		DNA
FBgn0086384	Mer	Signaling Gene	RNA
FBgn0086655	jing	Transcription Factor	DNA
FBgn0086687	Desat1	Enzyme	RNA
FBgn0086694	Bre1		RNA
FBgn0086906	sls		DNA
FBgn0086907	Cyt-c-d	Enzyme	DNA
FBgn0087008	e(y)3		DNA
FBgn0250754	CG42232		RNA
FBgn0250823	gish	Enzyme	RNA
FBgn0259101	CG42249		RNA
FBgn0259110	mmd	Enzyme	RNA
FBgn0259145	CG42260		RNA
FBgn0259146	fid		RNA
FBgn0259175	ome		DNA
FBgn0259176	bun	Transcription Factor	RNA
FBgn0259224	CG42324		RNA
FBgn0259226	CG42326		DNA
FBgn0259229	CG42329		DNA
FBgn0259234	Camta	Transcription Factor	DNA
FBgn0259236	comm3		DNA
FBgn0259241	CG42339		RNA
FBgn0259242	CG42340		RNA
FBgn0259244	CG42342		RNA
FBgn0259246	brp		RNA
FBgn0259247	stw	Enzyme	DNA
FBgn0259685	crb	Signaling Gene	DNA
FBgn0259734	Nost		RNA
FBgn0259735	CG42389		DNA
FBgn0259749	mmy		RNA
FBgn0259785	pzg	Transcription Factor	RNA
FBgn0259791	bora		RNA
FBgn0259986	nab		RNA+DNA
FBgn0260004	Snmp1		RNA
FBgn0260399	gwl	Enzyme	RNA
FBgn0260440	spdo	Signaling Gene	RNA
FBgn0260446	GABA-B-R1		RNA
FBgn0260462	CG12163		RNA
FBgn0260639	gammaTub23C		RNA
FBgn0260744	Tango9		RNA
FBgn0260753	Pdfr		DNA
FBgn0260866	dnr1		RNA
FBgn0260933	rempA		DNA
FBgn0260934	par-1	Enzyme	RNA
FBgn0260991	Incenp		RNA
FBgn0261046	Dscam3		DNA
FBgn0261065	Cpsf73		DNA
FBgn0261086	Syt14		RNA
FBgn0261262	CG42613		DNA
FBgn0261278	grp	Enzyme	RNA+DNA
FBgn0261283	SREBP	Transcription Factor	RNA
FBgn0261285	Ppcs	Enzyme	DNA
FBgn0261385	scra		RNA
FBgn0261458	capt		DNA
FBgn0261461	RhoGAP18B		RNA
FBgn0261553	CG42671		RNA
FBgn0261565	Lmpt		RNA
FBgn0261588	pdm3	Transcription Factor	RNA+DNA
FBgn0261647	Axud1		DNA
FBgn0261648	salm	Transcription Factor	RNA
FBgn0261649	tinc		DNA
FBgn0261674	CG42709		RNA
FBgn0261794	kcc		RNA
FBgn0261808	cu		RNA
FBgn0261822	Bsg		RNA
FBgn0261862	whd		RNA
FBgn0261928	CG42795		DNA
FBgn0261963	mid	Transcription Factor	DNA
FBgn0261986	RASSF8		DNA
FBgn0262177	mir-375	miRNA	DNA
FBgn0262200	mir-962	miRNA	DNA
FBgn0262239	mir-961	miRNA	DNA
FBgn0262243	mir-964	miRNA	DNA
FBgn0262256	mir-959	miRNA	DNA
FBgn0262316	mir-986	miRNA	DNA
FBgn0262319	mir-1000	miRNA	DNA
FBgn0262321	mir-960	miRNA	DNA
FBgn0262333	mir-963	miRNA	DNA
FBgn0262371	mir-263b	miRNA	DNA
FBgn0262388	mir-92b	miRNA	DNA
FBgn0262411	mir-92a	miRNA	DNA
FBgn0262508	CG43078		DNA
FBgn0262511	Vha44		RNA
FBgn0262512	Vha14-1		RNA
FBgn0262619	DNAlig1	Enzyme	RNA
FBgn0262636	dati	Transcription Factor	RNA
FBgn0262717	Skeletor		RNA
FBgn0262743	Fs(2)Ket		RNA
FBgn0262871	lute		RNA
FBgn0262872	milt		RNA
FBgn0263072	CG43347	Transcription Factor	RNA
FBgn0263112	MiTF	Transcription Factor	RNA
FBgn0263120	Acsl	Enzyme	RNA+DNA
FBgn0263131	CG43373	Enzyme	DNA
FBgn0263198	Acn		DNA
FBgn0263235	Phae2	Enzyme	RNA
FBgn0263593	Lpin	Signaling Gene	RNA+DNA
FBgn0263855	BubR1	Enzyme	RNA
FBgn0263934	esn		RNA
FBgn0263995	cpo		DNA
FBgn0264005	Hmx	Transcription Factor	RNA+DNA
FBgn0264078	Flo2		DNA
FBgn0264089	sli		RNA
FBgn0264308	CG43778		RNA
FBgn0264442	ab	Transcription Factor	RNA
FBgn0264449	CG43867		RNA
FBgn0264574	Glut1		RNA
FBgn0264693	ens		RNA+DNA
FBgn0264785	Hph	Enzyme	RNA
FBgn0264908	pHCl-1	Channel Protein	DNA
FBgn0264922	smt3	Signaling Gene	RNA
FBgn0264978	Slh		DNA
FBgn0264979	CG4267		RNA
FBgn0265011	Np	Enzyme	DNA
FBgn0265052	St3		RNA
FBgn0265089	eIF4E3		DNA
FBgn0265276	l(3)neo38	Transcription Factor	RNA
FBgn0265296	Dscam2		RNA
FBgn0265298	SC35		RNA
FBgn0265416	Neto		RNA+DNA
FBgn0265598	Bx		RNA
FBgn0265607	beat-IIIa		DNA
FBgn0265630	sno	Signaling Gene	RNA
FBgn0265988	mv		RNA
FBgn0266083	ocm		RNA
FBgn0266084	Fhos		RNA
FBgn0266100	CG44837		RNA
FBgn0266111	ana3		RNA
FBgn0266137	Dop1R2		DNA
FBgn0266417	ringer		DNA
FBgn0266450	Kr-h1	Transcription Factor	DNA
FBgn0266465	GckIII	Enzyme	DNA
FBgn0266667	Exo70		DNA
FBgn0266668	Exo84		RNA
FBgn0266671	Sec6		RNA
FBgn0266719	stac		RNA
FBgn0266756	btsz		DNA
FBgn0266916	Cenp-C		RNA
FBgn0267033	mamo	Transcription Factor	DNA
FBgn0267336	Glut4EF	Transcription Factor	DNA
FBgn0267339	p38c	Enzyme	RNA
FBgn0267384	Ubc7		RNA
FBgn0267698	Pak	Enzyme	RNA
FBgn0267796	Tmc		RNA
FBgn0267849	Syx7		RNA
FBgn0270928	VAChT		RNA+DNA
FBgn0283472	S6k	Signaling Gene	RNA
FBgn0283503	Neurl4		RNA
FBgn0283521	lola	Transcription Factor	RNA
FBgn0284247	ds	Signaling Gene	DNA
FBgn0284248	Cyt-c-p	Enzyme	DNA
FBgn0285910	VhaAC39-1		RNA
FBgn0286071	AdamTS-A		DNA
FBgn0286198	LKRSDH	Enzyme	RNA

## Sheet: Table S6
Intersections	Observed Overlap	Expected Overlap	P-value	FlyBase Gene number	Genenames
Kapun_all & Hardy	40	17.1716	6.04436e-07	FBgn0001253,FBgn0003310,FBgn0003963,FBgn0004592,FBgn0010323,FBgn0016926,FBgn0022764,FBgn0024236,FBgn0028369,FBgn0028481,FBgn0028704,FBgn0031275,FBgn0031294,FBgn0031298,FBgn0031299,FBgn0031304,FBgn0031306,FBgn0031319,FBgn0031322,FBgn0031413,FBgn0031414,FBgn0031418,FBgn0031424,FBgn0031451,FBgn0031627,FBgn0032138,FBgn0032629,FBgn0032682,FBgn0032694,FBgn0035888,FBgn0039797,FBgn0083942,FBgn0261649,FBg…	ImpE1,S,ush,Eig71Ee,Gsc,Pino,Sin3A,foi,kirre,CG4341,Nckx30C,GABA-B-R3,IA-2,Atg4a,CG4629,CG4552,CG4577,CG4896,CG5001,CG9967,eys,CG3609,VGlut,CG9961,fipi,CG4364,beat-IIIc,grnd,MESR3,CG7120,eIF4H2,CG34106,tinc,CG43078,lncRNA:CR43126,cpo,lncRNA:iab8,pHCl-1,beat-IIIa,ds
Hardy & Michalak_ss	53	6.31573	9.44637e-34	FBgn0003310,FBgn0003963,FBgn0004242,FBgn0004456,FBgn0008651,FBgn0011225,FBgn0011725,FBgn0013995,FBgn0015609,FBgn0016926,FBgn0020503,FBgn0020647,FBgn0023096,FBgn0028369,FBgn0028481,FBgn0031294,FBgn0031298,FBgn0031299,FBgn0031306,FBgn0031457,FBgn0032593,FBgn0032614,FBgn0032618,FBgn0032626,FBgn0032629,FBgn0032656,FBgn0032694,FBgn0033792,FBgn0035868,FBgn0036078,FBgn0039131,FBgn0040823,FBgn0041096,FBg…	S,ush,Syt1,mew,lbl,jar,twin,Calx,CadN,Pino,CLIP-190,KrT95D,btv,kirre,CG4341,IA-2,Atg4a,CG4629,CG4577,CG3077,Trpgamma,CG13284,CG31743,CG12620,beat-IIIc,CG5674,MESR3,CG13325,CG7194,Or67c,CG12268,dpr6,rols,CG31145,CG31690,lncRNA:CR31781,dpr10,beat-IIIb,CG33181,CG34106,CG34313,Pde11,CG42389,dl,CG42826,CadN2,Hmgcr,Mhc,beat-IIIa,CG44837,InR,ds,para
Kapun_all & Michalak_ss	44	12.7651	5.52328e-13	FBgn0003310,FBgn0003371,FBgn0003963,FBgn0010583,FBgn0011592,FBgn0011666,FBgn0015905,FBgn0016926,FBgn0020304,FBgn0026438,FBgn0027356,FBgn0028369,FBgn0028481,FBgn0031263,FBgn0031279,FBgn0031285,FBgn0031286,FBgn0031292,FBgn0031294,FBgn0031298,FBgn0031299,FBgn0031306,FBgn0032629,FBgn0032694,FBgn0033793,FBgn0035604,FBgn0035855,FBgn0035859,FBgn0038881,FBgn0039348,FBgn0039349,FBgn0041097,FBgn0041604,FBg…	S,sgg,ush,dock,fra,msi,ast,Pino,drongo,Eaat2,Amph,kirre,CG4341,Tspo,CG3544,CG3662,CG3862,CG15824,IA-2,Atg4a,CG4629,CG4577,beat-IIIc,MESR3,CG3955,Ir64a,CG7366,CG13678,CG16791,Npl4,Ssadh,robo3,dlp,ham,tut,CG34106,crb,rempA,ymp,Rbp,Dscam4,beat-IIIa,Dop1R2,ds
Kapun_all & Hardy & Michalak_ss	14	0.286908	1.16738e-19	FBgn0003310,FBgn0003963,FBgn0016926,FBgn0028369,FBgn0028481,FBgn0031294,FBgn0031298,FBgn0031299,FBgn0031306,FBgn0032629,FBgn0032694,FBgn0083942,FBgn0265607,FBgn0284247	S,ush,Pino,kirre,CG4341,IA-2,Atg4a,CG4629,CG4577,beat-IIIc,MESR3,CG34106,beat-IIIa,ds
